# Supplementary material for: Pre‐Existing Diabetes Alters Pulmonary Inflammatory Gene Expression Priming for Injury
Source: FASEB J. 2025 Jul 14;39(14):e70804. doi: 10.1096/fj.202500816R (PMC12257442; doi:10.1096/fj.202500816R)
Supplement: Supplementary file 1 — Appendix S1. [file FSB2-39-e70804-s001.zip]

Archive with 3 entries (3 files):
- fsb270804-sup-0001-Figures.pdf
- fsb270804-sup-0002-TableS1.docx
- fsb270804-sup-0003-DatasetS1.xls
