# Supplementary material for: Pre‐Existing Diabetes Alters Pulmonary Inflammatory Gene Expression Priming for Injury
Source: FASEB J. 2025 Jul 14;39(14):e70804. doi: 10.1096/fj.202500816R (PMC12257442; doi:10.1096/fj.202500816R)
Supplement: Supplementary file 1 — Appendix S1. [file FSB2-39-e70804-s001.zip › fsb270804-sup-0003-DatasetS1.xls]

gene_id	CON_6MO	DM_6MO	C1_6MO	C2_6MO	C3_6MO	C4_6MO	DM1_6MO	DM2_6MO	DM3_6MO	DM4_6MO	gene_name	gene_chr	gene_start	gene_end	gene_strand	gene_length	gene_biotype	gene_description	tf_family
ENSMUSG00000000001	27.500253214593073	24.07681208053232	26.981947596419	29.8644083598066	26.9455445061741	26.2091123959726	28.281366708832	18.8525017530812	25.1430038702156	24.0303759900005	Gnai3	3	108014596	108053462	-	3262	protein_coding	guanine nucleotide binding protein (G protein), alpha inhibiting 3 [Source:MGI Symbol;Acc:MGI:95773]	-
ENSMUSG00000000003	0.0	0.0	0.0	0.0	0.0	0.0	0.0	0.0	0.0	0.0	Pbsn	X	76881507	76897229	-	902	protein_coding	probasin [Source:MGI Symbol;Acc:MGI:1860484]	-
ENSMUSG00000000028	1.43196832551353	1.1761439209882587	1.073052928161	1.52750236801495	1.71910421994895	1.40821378592922	1.82345343774897	1.10692237626089	0.869096359796932	0.905103510146243	Cdc45	16	18599197	18630737	-	3506	protein_coding	cell division cycle 45 [Source:MGI Symbol;Acc:MGI:1338073]	-
ENSMUSG00000000031	5.00099822698232	14.493361899876305	0.0	19.7701340954194	0.233858812509881	0.0	0.030828343593721	0.284312809609575	57.5554235962408	0.102882850061122	H19	7	142129262	142131886	-	2625	lncRNA	H19, imprinted maternally expressed transcript [Source:MGI Symbol;Acc:MGI:95891]	-
ENSMUSG00000000037	0.008723966956647825	0.03753330666068357	0.0	0.0	0.0348958678265913	0.0	0.0126503676619537	0.0	0.095265025400908	0.0422178335798726	Scml2	X	159865521	160041209	+	6397	protein_coding	Scm polycomb group protein like 2 [Source:MGI Symbol;Acc:MGI:1340042]	-
ENSMUSG00000000049	0.06414879960723274	0.03982449599341325	0.116551994861362	0.0	0.140043203567569	0.0	0.0	0.0	0.159297983973653	0.0	Apoh	11	108234180	108305222	+	1594	protein_coding	apolipoprotein H [Source:MGI Symbol;Acc:MGI:88058]	-
ENSMUSG00000000056	3.2318228908649322	2.3145285133843645	1.77820609055649	3.47561803993081	4.52867550612853	3.1447919268439	0.774557321877198	3.80976798561311	2.14506700999429	2.52872173605286	Narf	11	121128079	121146682	+	4806	protein_coding	nuclear prelamin A recognition factor [Source:MGI Symbol;Acc:MGI:1914858]	-
ENSMUSG00000000058	44.37196872754028	38.57890269164865	60.4563584895739	42.1146481576343	35.9274644937747	38.9894037691782	31.9815177656301	40.3856329032371	51.5608072043932	30.3876528933342	Cav2	6	17281184	17289114	+	3335	protein_coding	caveolin 2 [Source:MGI Symbol;Acc:MGI:107571]	-
ENSMUSG00000000078	69.79840100755361	80.95484316916522	80.156583989563	96.4529096228104	45.7794566775854	56.8046537402556	127.790891142567	53.0634150068974	84.2895080517776	58.6755584754189	Klf6	13	5911481	5920393	+	4391	protein_coding	Kruppel-like factor 6 [Source:MGI Symbol;Acc:MGI:1346318]	zf-C2H2
ENSMUSG00000000085	5.962478650296675	6.945522465544325	6.91492839413308	6.88597307282899	4.36005158963813	5.6889615445865	8.61476947242078	5.79217016084698	7.61992871004124	5.7552215188683	Scmh1	4	120262478	120387383	+	7731	protein_coding	sex comb on midleg homolog 1 [Source:MGI Symbol;Acc:MGI:1352762]	-
ENSMUSG00000000088	30.707076521207476	22.23749135627315	23.9414495279818	55.4404839715201	19.443542392702	24.002830192626	30.2359140970068	18.968847257031	20.0139530493969	19.7312510216579	Cox5a	9	57428557	57439709	+	2101	protein_coding	cytochrome c oxidase subunit 5A [Source:MGI Symbol;Acc:MGI:88474]	-
ENSMUSG00000000093	79.4843071995745	77.15154746001664	107.250994597411	73.4958809505703	58.869995471018	78.3203577792987	42.4484866181882	80.6421999071173	99.2294643699181	86.286038944843	Tbx2	11	85723377	85732774	+	3626	protein_coding	T-box 2 [Source:MGI Symbol;Acc:MGI:98494]	T-box
ENSMUSG00000000094	21.2738967147021	21.415533443170624	29.9624986989834	22.5888921998564	15.2276086518422	17.3165873081264	11.9923253673899	18.5940243097353	31.3724194378043	23.703364657753	Tbx4	11	85777248	85806923	+	3401	protein_coding	T-box 4 [Source:MGI Symbol;Acc:MGI:102556]	T-box
ENSMUSG00000000103	0.0	0.0108652832881576	0.0	0.0	0.0	0.0	0.0	0.0	0.0	0.0434611331526304	Zfy2	Y	2106015	2170409	-	3107	protein_coding	zinc finger protein 2, Y-linked [Source:MGI Symbol;Acc:MGI:99213]	zf-C2H2
ENSMUSG00000000120	0.271012515067084	0.25771548275707773	0.24260808448652	0.0	0.53442778540781	0.307014190374006	0.211352181486262	0.505344155211446	0.235794299667096	0.078371294663507	Ngfr	11	95459644	95478561	-	3446	protein_coding	nerve growth factor receptor (TNFR superfamily, member 16) [Source:MGI Symbol;Acc:MGI:97323]	-
ENSMUSG00000000125	0.1902067991212075	0.03946248468799625	0.105696290528533	0.0	0.0	0.655130905956297	0.157849938751985	0.0	0.0	0.0	Wnt3	11	103664976	103708783	+	3076	protein_coding	wingless-type MMTV integration site family, member 3 [Source:MGI Symbol;Acc:MGI:98955]	-
ENSMUSG00000000126	3.8450387783344078	2.91557505206527	4.89712690094344	3.50470777837494	3.28573579388661	3.69258464013264	1.31268179765994	3.49732939426617	2.53234507367766	4.31994394265731	Wnt9a	11	59197754	59224378	+	3329	protein_coding	wingless-type MMTV integration site family, member 9A [Source:MGI Symbol;Acc:MGI:2446084]	-
ENSMUSG00000000127	1.31126499452278	1.5874096378532525	1.55812335096232	1.37591003644765	1.51442660490446	0.796599985776689	1.50436388209744	1.72227951975031	1.11768639336591	2.00530875619935	Fer	17	64170057	64446491	+	4680	protein_coding	fer (fms/fps related) protein kinase [Source:MGI Symbol;Acc:MGI:105917]	-
ENSMUSG00000000131	6.914992002861018	6.756962899932768	6.22024633048491	8.0409724523132	7.62236865323248	5.77638057541348	7.24589059865716	6.53398558018222	7.25445655152868	5.99351886936301	Xpo6	7	125700887	125799673	-	16920	protein_coding	exportin 6 [Source:MGI Symbol;Acc:MGI:2429950]	-
ENSMUSG00000000134	7.325280634947965	8.484547962085427	7.86888315031687	7.8480450077088	6.55031254376007	7.03388183800612	9.08772033374995	7.46240537694065	8.96030432708869	8.42776181056242	Tfe3	X	7628799	7641441	+	9261	protein_coding	transcription factor E3 [Source:MGI Symbol;Acc:MGI:98511]	bHLH
ENSMUSG00000000142	6.227773469374109	6.5657976491930325	6.52065651527267	6.56540270436937	5.58477594597595	6.24025871187845	4.23287827040557	6.88578154039898	7.59088165098601	7.55364913498157	Axin2	11	108811175	108841609	+	5506	protein_coding	axin 2 [Source:MGI Symbol;Acc:MGI:1270862]	-
ENSMUSG00000000148	4.470996071511728	3.9537382434273205	3.75837271016772	3.29144805643745	6.18675244956274	4.647411069879	2.34430618969083	4.73471243062392	3.76422760304041	4.97170675035412	Brat1	5	140690766	140705134	+	6179	protein_coding	BRCA1-associated ATM activator 1 [Source:MGI Symbol;Acc:MGI:1891679]	-
ENSMUSG00000000149	19.023963575619476	18.35380372798545	22.7471041364516	20.0634271841542	16.5167142870359	16.7686086948362	20.63382730799	14.361292534582	22.9837145818436	15.4363804875262	Gna12	5	140744163	140816186	-	3416	protein_coding	guanine nucleotide binding protein, alpha 12 [Source:MGI Symbol;Acc:MGI:95767]	-
ENSMUSG00000000154	4.278290585416119	4.562807154542435	5.05738931204635	3.75250378532218	3.0547799563366	5.24848928795935	6.62065442540256	4.56841654051877	2.92928271600852	4.13287493623989	Slc22a18	7	143027473	143053071	+	1699	protein_coding	solute carrier family 22 (organic cation transporter), member 18 [Source:MGI Symbol;Acc:MGI:1336884]	-
ENSMUSG00000000157	1.429446412529065	1.7005680234268101	1.49305962612468	2.00524637986051	0.65822572796149	1.56125391616958	1.12291029509969	1.79503693393649	1.43285663031399	2.45146823435707	Itgb2l	16	96223488	96244819	-	4324	protein_coding	integrin beta 2-like [Source:MGI Symbol;Acc:MGI:1277979]	-
ENSMUSG00000000159	7.603193811110442	8.30192364344638	8.90996807645276	5.60983699064705	4.91050419738886	10.9824659799531	8.30734050764212	6.78384111712104	6.82356039698036	11.292952552042	Igsf5	16	96162868	96223321	+	2523	protein_coding	immunoglobulin superfamily, member 5 [Source:MGI Symbol;Acc:MGI:1919308]	-
ENSMUSG00000000167	3.341770264925872	3.4985504003555747	2.22901028921227	4.2155838294163	0.833239636726057	6.08924730434886	5.17824114754112	3.96198440693044	1.94976655080216	2.90420949614858	Pih1d2	9	50528621	50536300	+	2813	protein_coding	PIH1 domain containing 2 [Source:MGI Symbol;Acc:MGI:1919864]	-
ENSMUSG00000000168	12.055095195350225	9.504805378169747	11.3500794357326	16.18015733681	10.3482067661151	10.3419372427432	9.55656568064668	7.74935702410051	11.7865902021629	8.9267086057689	Dlat	9	50545933	50571080	-	4886	protein_coding	dihydrolipoamide S-acetyltransferase (E2 component of pyruvate dehydrogenase complex) [Source:MGI Symbol;Acc:MGI:2385311]	-
ENSMUSG00000000171	65.87135738274125	59.947341139314446	54.6711701550075	92.3438140490726	55.081858810184	61.3885865167009	78.0318969090865	48.3805246084205	59.736407536214	53.6405355035368	Sdhd	9	50507657	50515112	-	1231	protein_coding	succinate dehydrogenase complex, subunit D, integral membrane protein [Source:MGI Symbol;Acc:MGI:1914175]	-
ENSMUSG00000000182	0.0	0.0446110264242105	0.0	0.0	0.0	0.0	0.178444105696842	0.0	0.0	0.0	Fgf23	6	127049865	127058371	+	1814	protein_coding	fibroblast growth factor 23 [Source:MGI Symbol;Acc:MGI:1891427]	-
ENSMUSG00000000183	0.331986193543295	0.021809833494009324	0.0	1.32794477417318	0.0	0.0	0.0	0.0	0.0872393339760373	0.0	Fgf6	6	126992549	127005150	+	4657	protein_coding	fibroblast growth factor 6 [Source:MGI Symbol;Acc:MGI:95520]	-
ENSMUSG00000000184	6.56732403335801	5.630867008900075	6.20003595068864	5.90864005533086	7.41407384175738	6.74654628565516	5.49587552720988	4.4048995452052	5.76982749536252	6.8528654678227	Ccnd2	6	127102125	127129156	-	9409	protein_coding	cyclin D2 [Source:MGI Symbol;Acc:MGI:88314]	-
ENSMUSG00000000194	4.68386532329711	5.005782444400308	5.02806912690061	4.44976813626413	4.94422387585114	4.31340015417256	5.07124561701505	5.40575173997211	4.52705753696782	5.01907488364625	Gpr107	2	31042328	31108787	+	12766	protein_coding	G protein-coupled receptor 107 [Source:MGI Symbol;Acc:MGI:2139054]	-
ENSMUSG00000000197	0.06326653896844978	0.06309197918049568	0.0883783322231108	0.0433265642627413	0.121361259387947	0.0	0.038496147708775	0.0540996171870071	0.113889127461531	0.0458830243646696	Nalcn	14	123514046	123864556	-	14715	protein_coding	sodium leak channel, non-selective [Source:MGI Symbol;Acc:MGI:2444306]	-
ENSMUSG00000000202	0.8871325331335337	1.0872182101756145	0.291471414824303	1.06025010466554	0.157598038781012	2.03921057426328	1.21881747499493	1.87341355563259	0.493978699722254	0.762663110352684	Btbd17	11	114682043	114686771	-	3187	protein_coding	BTB (POZ) domain containing 17 [Source:MGI Symbol;Acc:MGI:1919264]	-
ENSMUSG00000000204	8.7062799961029	8.918261519752583	5.54211498168908	16.6625178425526	4.57551599446134	8.04497116570858	4.3075299717387	11.4094500980432	8.23769900554613	11.7183670036823	Slfn4	11	83066012	83081042	+	3964	protein_coding	schlafen 4 [Source:MGI Symbol;Acc:MGI:1329010]	-
ENSMUSG00000000214	0.0	0.02148231695888355	0.0	0.0	0.0	0.0	0.0	0.0	0.0859292678355342	0.0	Th	7	142446489	142484865	-	2364	protein_coding	tyrosine hydroxylase [Source:MGI Symbol;Acc:MGI:98735]	-
ENSMUSG00000000215	0.0	0.03859577192413	0.0	0.0	0.0	0.0	0.0	0.0	0.0	0.15438308769652	Ins2	7	142232393	142297118	-	1312	protein_coding	insulin II [Source:MGI Symbol;Acc:MGI:96573]	-
ENSMUSG00000000216	35.060515161706626	31.959785793703052	48.1230561290642	31.1208149102076	22.240789773667	38.7573998338877	29.3557258769196	33.0700188776901	27.896501554258	37.5168968659445	Scnn1g	7	121333702	121367698	+	2991	protein_coding	sodium channel, nonvoltage-gated 1 gamma [Source:MGI Symbol;Acc:MGI:104695]	-
ENSMUSG00000000223	0.151527153711953	0.13390510238756606	0.0325822307627167	0.43233862739766	0.0587238336952046	0.0824639229922307	0.0567691349936988	0.0	0.439381573660616	0.0394697008959495	Drp2	X	133305300	133357322	+	8553	protein_coding	dystrophin related protein 2 [Source:MGI Symbol;Acc:MGI:107432]	-
ENSMUSG00000000244	3.430318822080744	1.2699423815292288	1.31127537882523	0.920428863993607	10.4470679816323	1.04250306387184	1.2072456496338	1.6999935800765	1.29526585967875	0.877264436727865	Tspan32	7	142558783	142573381	+	6234	protein_coding	tetraspanin 32 [Source:MGI Symbol;Acc:MGI:1350360]	-
ENSMUSG00000000247	0.012703668705139125	0.01381591200777105	0.0	0.0	0.0508146748205565	0.0	0.0552636480310842	0.0	0.0	0.0	Lhx2	2	38229293	38259745	+	4393	protein_coding	LIM homeobox protein 2 [Source:MGI Symbol;Acc:MGI:96785]	Homeobox
ENSMUSG00000000248	0.32062807766787876	0.06551788558279925	0.0	0.0671812848394351	1.21533102583208	0.0	0.113697789860931	0.0	0.0535133796531093	0.0948603728171567	Clec2g	6	128911344	128961670	+	2847	protein_coding	C-type lectin domain family 2, member g [Source:MGI Symbol;Acc:MGI:1918059]	-
ENSMUSG00000000253	7.043345668044204	6.597119638842275	3.83884039209321	14.4910291679145	3.98794574222912	5.85556736993999	8.36067863282145	5.78294457772381	5.53095218018622	6.71390316463762	Gmpr	13	45660920	45707276	+	2323	protein_coding	guanosine monophosphate reductase [Source:MGI Symbol;Acc:MGI:1913605]	-
ENSMUSG00000000263	0.0	0.0	0.0	0.0	0.0	0.0	0.0	0.0	0.0	0.0	Glra1	11	55405064	55499024	-	2414	protein_coding	glycine receptor, alpha 1 subunit [Source:MGI Symbol;Acc:MGI:95747]	-
ENSMUSG00000000266	4.781462285098833	4.150414192211142	6.29659439825955	5.12303249098235	3.32889978369377	4.37732246745966	4.01929183869948	5.09566062823175	4.27478515523994	3.2119191466734	Mid2	X	139565348	139668464	+	8114	protein_coding	midline 2 [Source:MGI Symbol;Acc:MGI:1344333]	-
ENSMUSG00000000275	24.2434209111238	26.744062648205876	21.6489557545954	22.0605288966691	31.5503781144095	21.7138208788212	31.1658802024114	23.7273220671737	26.1511255774492	25.9319227457892	Trim25	11	88890202	88911119	+	5754	protein_coding	tripartite motif-containing 25 [Source:MGI Symbol;Acc:MGI:102749]	-
ENSMUSG00000000276	5.02863666997541	5.004674904896985	6.00857009636273	4.68261645601244	4.18537489627212	5.23798523125435	5.43226878366167	4.64504146139883	5.37693659165745	4.56445278286999	Dgke	11	88926005	88957676	-	8387	protein_coding	diacylglycerol kinase, epsilon [Source:MGI Symbol;Acc:MGI:1889276]	-
ENSMUSG00000000278	21.8890924128977	19.104547884470577	21.5729016373363	14.7454430455997	34.5169098513657	16.7211151172891	19.9513189316302	16.7984535577617	22.9582351128656	16.7101839356248	Scpep1	11	88814846	88846291	-	2097	protein_coding	serine carboxypeptidase 1 [Source:MGI Symbol;Acc:MGI:1921867]	-
ENSMUSG00000000282	13.670062387133	12.180606250756373	14.6454873914711	13.5722311914706	15.2694912995552	11.1930396660351	10.8085758363765	13.0650553583825	13.4670866816106	11.3817071266559	Mnt	11	74721746	74736551	+	4627	protein_coding	max binding protein [Source:MGI Symbol;Acc:MGI:109150]	bHLH
ENSMUSG00000000290	22.640754366017077	20.46491753457855	19.1445053079731	19.7406658422115	41.0142814162581	10.6635648976256	19.0644315171033	22.953694720773	22.8295932775159	17.011950622922	Itgb2	10	77366086	77401542	+	3052	protein_coding	integrin beta 2 [Source:MGI Symbol;Acc:MGI:96611]	-
ENSMUSG00000000295	4.22916717177809	4.276041984845695	3.31000355988118	3.72570782756211	3.54760812617839	6.33334917349068	4.7059800440244	4.5528141618637	4.16928415614327	3.67608957735141	Hddc2	10	31189379	31204200	+	3508	protein_coding	HD domain containing 2 [Source:MGI Symbol;Acc:MGI:1916942]	-
ENSMUSG00000000296	1.8073066726577243	1.5381448568268148	0.526598298778375	4.67440575459147	0.885828835264701	1.14239380199635	2.4466939360096	0.0	2.07282437921636	1.6330611120813	Tpd52l1	10	31208372	31321954	-	1323	protein_coding	tumor protein D52-like 1 [Source:MGI Symbol;Acc:MGI:1298386]	-
ENSMUSG00000000301	1.0719910030068147	1.055989484318055	0.905078311807206	1.4241857641128	0.689632905020713	1.26906703108654	1.65387323343216	0.472953818266878	1.13443786723747	0.962693018335712	Pemt	11	59861440	59937315	-	2104	protein_coding	phosphatidylethanolamine N-methyltransferase [Source:MGI Symbol;Acc:MGI:104535]	-
ENSMUSG00000000303	87.25810592631765	97.56903600198194	94.2221589827181	101.863101726422	41.4710820500825	111.476080946048	127.578894259422	85.5098435416816	84.370160737384	92.8172454694402	Cdh1	8	107329983	107396878	+	4574	protein_coding	cadherin 1 [Source:MGI Symbol;Acc:MGI:88354]	-
ENSMUSG00000000305	0.25367401567654274	0.29345622746044575	0.371209350589866	0.202062271488266	0.184562932192397	0.256861508435642	0.356839032916159	0.404510094972972	0.272920448441674	0.139555333510978	Cdh4	2	179084224	179541166	+	7257	protein_coding	cadherin 4 [Source:MGI Symbol;Acc:MGI:99218]	-
ENSMUSG00000000308	9.451836916471597	9.706573904821795	6.79197877907541	7.79057972369803	8.22798706601635	14.9968020970966	13.9737248531034	8.45192727284873	5.22898185245825	11.1716616408768	Ckmt1	2	121188195	121194218	+	2496	protein_coding	creatine kinase, mitochondrial 1, ubiquitous [Source:MGI Symbol;Acc:MGI:99441]	-
ENSMUSG00000000317	5.9899496872204985	7.108171436593855	9.0294262639093	7.21722816633898	4.23168461610989	3.48145970252382	5.46168993958401	6.10060828363648	6.37704225189673	10.4933452712582	Bcl6b	11	70114954	70120624	-	3719	protein_coding	B cell CLL/lymphoma 6, member B [Source:MGI Symbol;Acc:MGI:1278332]	ZBTB
ENSMUSG00000000318	4.75919613227613	4.370147824021022	3.02804012451734	2.04526342051536	11.7043075908862	2.25917339318562	5.38751623772642	5.28611950257195	4.22179770509933	2.58515785068639	Clec10a	11	70047023	70061660	+	2899	protein_coding	C-type lectin domain family 10, member A [Source:MGI Symbol;Acc:MGI:96975]	-
ENSMUSG00000000320	6.606120113592138	7.075807967013706	6.00329795221283	6.91394918371906	8.52477433829276	4.9824589801439	3.38753310419376	8.23358760754288	6.15377666069678	10.5283344956214	Alox12	11	70132283	70146179	-	4085	protein_coding	arachidonate 12-lipoxygenase [Source:MGI Symbol;Acc:MGI:87998]	-
ENSMUSG00000000326	22.68161745479945	20.620872801691977	22.9845183057554	21.881172655083	23.9142298714529	21.9465489869065	19.1763985624449	16.6831657534528	25.2115860957885	21.4123407950817	Comt	16	18225636	18245602	-	2532	protein_coding	catechol-O-methyltransferase [Source:MGI Symbol;Acc:MGI:88470]	-
ENSMUSG00000000339	20.757340240395624	19.38815178399735	22.4571205779775	20.0082304225788	16.1781558823476	24.3858540786786	23.9329614228914	18.0228612155431	21.0160135597037	14.5807709378512	Rtca	3	116282612	116301857	-	1880	protein_coding	RNA 3'-terminal phosphate cyclase [Source:MGI Symbol;Acc:MGI:1913618]	-
ENSMUSG00000000340	9.319108230696346	7.7983359720756225	10.3351994069379	8.81678112357971	9.2011898372656	8.92326255500217	8.6048647217241	6.9252418230767	8.40335881096284	7.25987853253885	Dbt	3	116306719	116343630	+	3348	protein_coding	dihydrolipoamide branched chain transacylase E2 [Source:MGI Symbol;Acc:MGI:105386]	-
ENSMUSG00000000346	143.253592062894	143.65751499798552	165.780081026127	148.725117568931	124.065215710326	134.443953946192	171.699256929977	128.950564992922	151.774702730817	122.205535338226	Dazap2	15	100513230	100518642	+	2900	protein_coding	DAZ associated protein 2 [Source:MGI Symbol;Acc:MGI:1344344]	-
ENSMUSG00000000355	19.268418834826	21.0856139136674	18.1822224828997	11.2007580205501	24.1203692464151	23.5703255894391	21.6347860038685	22.3278758024069	19.6219018176423	20.7578920307519	Mcts1	X	37689455	37702303	+	1571	protein_coding	malignant T cell amplified sequence 1 [Source:MGI Symbol;Acc:MGI:1916245]	-
ENSMUSG00000000359	2.9288168777692345	2.4131585538249727	3.29602662462647	0.946271455474937	4.03799897633649	3.43497045463904	0.825759203403241	3.34621407413866	2.85013352142249	2.6305274163355	Rem1	2	152468871	152477118	+	2156	protein_coding	rad and gem related GTP binding protein 1 [Source:MGI Symbol;Acc:MGI:1097696]	-
ENSMUSG00000000365	0.04938562794756868	0.024254888956230375	0.0372103588785873	0.0	0.0715362494749895	0.0887959034366979	0.0129665761790607	0.0	0.0732347020697334	0.0108182775761274	Rnf17	14	56640038	56762489	+	6241	protein_coding	ring finger protein 17 [Source:MGI Symbol;Acc:MGI:1353419]	-
ENSMUSG00000000374	7.726075347689828	6.2737122966824455	7.51432707765899	8.5027636091147	7.57324802334016	7.31396268064546	6.72046891057141	5.06851945280848	6.68541967287854	6.62044115047135	Trappc10	10	78022559	78080475	-	8128	protein_coding	trafficking protein particle complex 10 [Source:MGI Symbol;Acc:MGI:1336209]	-
ENSMUSG00000000378	16.077952148328325	13.245462438254826	11.9218924509192	12.4866661828871	28.0710604065387	11.8321895529683	14.2379266904307	14.7662735814684	12.3012458249403	11.6764036561799	Ccm2	11	6496887	6546744	+	3666	protein_coding	cerebral cavernous malformation 2 [Source:MGI Symbol;Acc:MGI:2384924]	-
ENSMUSG00000000381	0.04607735114310775	0.080282144775315	0.184309404572431	0.0	0.0	0.0	0.32112857910126	0.0	0.0	0.0	Wap	11	6585482	6588637	-	1008	protein_coding	whey acidic protein [Source:MGI Symbol;Acc:MGI:98943]	-
ENSMUSG00000000384	11.401612177616025	12.745264628183001	10.3925371078228	10.7810875461012	12.8193525194272	11.6134715371129	15.3046961448942	10.0828737877638	14.4685497151551	11.1249388649189	Tbrg4	11	6565598	6576067	-	3696	protein_coding	transforming growth factor beta regulated gene 4 [Source:MGI Symbol;Acc:MGI:1100868]	-
ENSMUSG00000000385	12.71786985514621	13.974285865078727	14.5914893276455	13.8651057831343	6.72560266051424	15.6892816492908	14.4183301719401	16.7075632160324	11.30855995547	13.4626901168724	Tmprss2	16	97365882	97412395	-	7302	protein_coding	transmembrane protease, serine 2 [Source:MGI Symbol;Acc:MGI:1354381]	-
ENSMUSG00000000386	2.464473610715225	1.463078499818335	1.41914414271196	1.17259342550658	3.41034904303331	3.85580783160905	1.968496279605	1.1660114484878	1.35585219702523	1.36195407415531	Mx1	16	97248235	97264107	-	3371	protein_coding	MX dynamin-like GTPase 1 [Source:MGI Symbol;Acc:MGI:97243]	-
ENSMUSG00000000392	1.1599438694711206	1.1287725910288005	0.803904107262587	1.41878045803437	0.699807908890676	1.71728300369685	1.45783980876348	1.05449823415773	0.834145239852431	1.16860708134156	Fap	2	62331287	62404419	-	5662	protein_coding	fibroblast activation protein [Source:MGI Symbol;Acc:MGI:109608]	-
ENSMUSG00000000394	0.0	0.06770783294303676	0.0	0.0	0.0	0.0	0.270831331772147	0.0	0.0	0.0	Gcg	2	62304874	62313994	-	1494	protein_coding	glucagon [Source:MGI Symbol;Acc:MGI:95674]	-
ENSMUSG00000000399	21.9741015908775	18.4306103812559	19.3874895992983	30.9823394279814	20.2138466678227	17.3127306684076	20.6066420915906	16.4822942458097	19.1196097368031	17.5138954508202	Ndufa9	6	126798684	126826099	-	2101	protein_coding	NADH:ubiquinone oxidoreductase subunit A9 [Source:MGI Symbol;Acc:MGI:1913358]	-
ENSMUSG00000000402	9.021535009148964	9.72982500314003	9.89381608450353	9.05397007989925	6.29482288077338	10.8435309914197	10.1454779051267	7.12096339896762	10.2169390999244	11.4359196085414	Egfl6	X	165306003	165368716	-	2704	protein_coding	EGF-like-domain, multiple 6 [Source:MGI Symbol;Acc:MGI:1858599]	-
ENSMUSG00000000409	8.363591113996783	5.0053544206204545	4.44003809717677	6.98715179902774	20.2727478612029	1.75442669857972	5.44284983984397	6.01337608580169	4.57733973532652	3.98785202150964	Lck	4	129442137	129467434	-	2929	protein_coding	lymphocyte protein tyrosine kinase [Source:MGI Symbol;Acc:MGI:96756]	-
ENSMUSG00000000411	0.2886730331664135	0.15499545641148701	0.326573226226777	0.697320742481824	0.130798163957053	0.0	0.316110945052803	0.0	0.19837577066719	0.105495109925955	Tssk3	4	129382807	129384815	-	1280	protein_coding	testis-specific serine kinase 3 [Source:MGI Symbol;Acc:MGI:1929914]	-
ENSMUSG00000000416	0.3409005535057935	0.5515263147577447	0.431370431088993	0.33939142005814	0.404537531293156	0.188302831582885	0.302469731997518	0.946743300772623	0.345118568065244	0.611773658195594	Cttnbp2	6	18366477	18514842	-	8829	protein_coding	cortactin binding protein 2 [Source:MGI Symbol;Acc:MGI:1353467]	-
ENSMUSG00000000420	21.972429385062576	20.02151025959245	24.4642932870445	24.3052369475921	21.6393266117751	17.4808606938386	27.1703056319638	15.5511740171934	23.4183334127718	13.9462279764408	Galnt1	18	24338401	24419875	+	5519	protein_coding	polypeptide N-acetylgalactosaminyltransferase 1 [Source:MGI Symbol;Acc:MGI:894693]	-
ENSMUSG00000000435	0.1348712481462297	0.04876063110014475	0.0	0.459109740609389	0.0803752519755297	0.0	0.0	0.0	0.195042524400579	0.0	Myf5	10	107318769	107321995	-	2083	protein_coding	myogenic factor 5 [Source:MGI Symbol;Acc:MGI:97252]	bHLH
ENSMUSG00000000439	3.480696036443233	2.6688977213320024	3.69976463002955	4.55068089312091	2.78836913884178	2.88396948378069	2.95740855031842	2.59250260011586	2.66789216317126	2.45778757172247	Mkrn2	6	115578863	115599585	+	7005	protein_coding	makorin, ring finger protein, 2 [Source:MGI Symbol;Acc:MGI:1914277]	zf-CCCH
ENSMUSG00000000440	4.41348713037289	2.7028494865812225	1.77730938185051	5.09522156375863	6.48217924186756	4.29923833401486	4.49427765563728	2.13980771878523	1.61656435670006	2.56074821520232	Pparg	6	115337912	115467360	+	2953	protein_coding	peroxisome proliferator activated receptor gamma [Source:MGI Symbol;Acc:MGI:97747]	THR-like
ENSMUSG00000000441	4.065974329570043	3.2422737110713826	3.46054706729713	4.48008384358979	4.60643935591629	3.71682705147696	2.80191135986029	3.27094722523798	3.94699677994244	2.94923947924482	Raf1	6	115595028	115653596	-	6845	protein_coding	v-raf-leukemia viral oncogene 1 [Source:MGI Symbol;Acc:MGI:97847]	-
ENSMUSG00000000486	17.38413451762562	9.633068285310586	8.08559954651956	7.45308639087134	47.8895803872581	6.10827174585347	9.51879501570511	10.6604441098632	11.1199563376527	7.23307767802133	Septin1	7	126813619	126832302	-	2763	protein_coding	septin 1 [Source:MGI Symbol;Acc:MGI:1858916]	-
ENSMUSG00000000489	13.438133332630048	11.023101987172124	15.8391808128446	10.3730261030152	12.0305391275279	15.5097872871325	5.8150435419663	13.5357768766298	14.3406469158113	10.4009406142811	Pdgfb	15	79880075	79899178	-	4161	protein_coding	platelet derived growth factor, B polypeptide [Source:MGI Symbol;Acc:MGI:97528]	-
ENSMUSG00000000530	56.21020301504537	51.893046739925374	71.9613058486485	53.7395935120476	46.3860686808539	52.7538440186315	30.5672242707847	69.3883243898256	60.7743359841142	46.842302314977	Acvrl1	15	101026403	101043217	+	4265	protein_coding	activin A receptor, type II-like 1 [Source:MGI Symbol;Acc:MGI:1338946]	-
ENSMUSG00000000531	21.417613741241123	23.993303795288625	24.7193996499446	20.3213307794295	12.6273092208416	28.0024153147488	15.7231376112836	24.9140811765596	31.3248319737649	24.0111644195464	Tamalin	15	101122069	101130637	+	2033	protein_coding	trafficking regulator and scaffold protein tamalin [Source:MGI Symbol;Acc:MGI:1860303]	-
ENSMUSG00000000532	22.787190832691053	23.228714647188827	23.0337528667691	26.5670048380581	18.0002905581459	23.5477150677911	25.808619810848	21.7916308632961	24.8058618726908	20.5087460419204	Acvr1b	15	101071948	101111565	+	4418	protein_coding	activin A receptor, type 1B [Source:MGI Symbol;Acc:MGI:1338944]	-
ENSMUSG00000000538	12.016386854429049	13.439810556697449	12.1202571064356	11.0720184657478	11.6403003177115	13.2329715278213	10.369477792257	14.9990903152655	13.3218701017288	15.0688040175385	Tom1l2	11	60117540	60243731	-	8764	protein_coding	target of myb1-like 2 (chicken) [Source:MGI Symbol;Acc:MGI:2443306]	-
ENSMUSG00000000544	0.0	0.02091226059624785	0.0	0.0	0.0	0.0	0.0590258219792251	0.0	0.0	0.0246232204057663	Gpa33	1	165957807	165994079	+	2742	protein_coding	glycoprotein A33 (transmembrane) [Source:MGI Symbol;Acc:MGI:1891703]	-
ENSMUSG00000000552	7.903917864140235	6.387124415003355	7.60864398422589	6.26142930823781	8.83151976756545	8.91407839653179	5.53439249803779	6.74607034332062	6.82507303550324	6.44296178315177	Zfp385a	15	103222322	103248520	-	2515	protein_coding	zinc finger protein 385A [Source:MGI Symbol;Acc:MGI:1352495]	zf-C2H2
ENSMUSG00000000555	19.262617670479273	21.284484887385226	22.2673259552154	19.2828945174204	13.5530195647209	21.9472306445604	24.2461516435717	17.2371484966518	23.9456807010749	19.7089587082425	Itga5	15	103252713	103275190	-	4933	protein_coding	integrin alpha 5 (fibronectin receptor alpha) [Source:MGI Symbol;Acc:MGI:96604]	-
ENSMUSG00000000560	0.0	0.0	0.0	0.0	0.0	0.0	0.0	0.0	0.0	0.0	Gabra2	5	71114940	71253192	-	7640	protein_coding	gamma-aminobutyric acid (GABA) A receptor, subunit alpha 2 [Source:MGI Symbol;Acc:MGI:95614]	-
ENSMUSG00000000561	9.071383018566369	9.337257931949678	9.22970937700209	8.19162041984137	6.81306858570762	12.0511336917144	9.31107041457743	9.42472590830334	7.63703689892644	10.9761985059915	Wdr77	3	105866685	105877353	+	4841	protein_coding	WD repeat domain 77 [Source:MGI Symbol;Acc:MGI:1917715]	-
ENSMUSG00000000562	0.4748484945758783	0.534723700522582	0.448392308469053	0.461621362681911	0.448971976039229	0.54040833111332	0.58593694078975	0.306880948961796	0.449417675139829	0.796659237198953	Adora3	3	105778174	105816242	+	3729	protein_coding	adenosine A3 receptor [Source:MGI Symbol;Acc:MGI:104847]	-
ENSMUSG00000000563	48.6934389433757	45.546138181329475	44.6017085388015	66.6438181949986	39.3709377189706	44.1572913207321	55.3755529917786	36.4827703926537	45.8851614498367	44.4410678910489	Atp5pb	3	105850014	105867415	-	4105	protein_coding	ATP synthase peripheral stalk-membrane subunit b [Source:MGI Symbol;Acc:MGI:1100495]	-
ENSMUSG00000000567	0.20573369590067503	0.10317297087449553	0.0786267931477071	0.10792872435027	0.404889116965002	0.231490149139721	0.0978529648531048	0.216586541782385	0.0982523768624923	0.0	Sox9	11	112673050	112678586	+	4135	protein_coding	SRY (sex determining region Y)-box 9 [Source:MGI Symbol;Acc:MGI:98371]	HMG
ENSMUSG00000000568	17.619389212997124	18.873736479691924	17.5261852892985	18.6046116895419	18.9944877895098	15.3522720836383	21.2929994209079	16.5082362936209	19.5153850345122	18.1783251697267	Hnrnpd	5	100103794	100126797	-	7354	protein_coding	heterogeneous nuclear ribonucleoprotein D [Source:MGI Symbol;Acc:MGI:101947]	-
ENSMUSG00000000579	1.91219400460223	2.002877122862395	1.7584786082002	1.62046168229068	1.9355958108127	2.33423991710534	2.528218011161	1.34365466018822	2.03029224011409	2.10934357998627	Dynlt1c	17	6869070	6877173	+	3777	protein_coding	dynein light chain Tctex-type 1C [Source:MGI Symbol;Acc:MGI:3807476]	-
ENSMUSG00000000581	10.1113668203596	10.076813384471045	11.6376510443567	10.9636325426214	7.7808810158382	10.0633026786221	14.6048795479515	8.78024853206039	9.01276492595187	7.90936053192042	C1d	11	17207579	17219176	+	3995	protein_coding	C1D nuclear receptor co-repressor [Source:MGI Symbol;Acc:MGI:1927354]	-
ENSMUSG00000000594	21.182414768771004	19.560211977142874	19.2783975110756	15.0775183836009	33.9549117850809	16.4188313953266	24.334185316088	20.7723333941185	18.9994670746296	14.1348621237354	Gm2a	11	54988941	55003855	+	4127	protein_coding	GM2 ganglioside activator protein [Source:MGI Symbol;Acc:MGI:95762]	-
ENSMUSG00000000600	2.70193951836378	2.9025564547273097	2.84588632069127	1.88759028212454	3.24326935018207	2.83101212045724	2.78845351466338	3.19661636027422	2.60044464231025	3.02471130166139	Krit1	5	3853184	3895564	+	21853	protein_coding	KRIT1, ankyrin repeat containing [Source:MGI Symbol;Acc:MGI:1930618]	-
ENSMUSG00000000605	8.643481447162301	9.132274406947158	9.16461587862526	8.67663333852269	9.78822784827999	6.94444872322127	7.36105347033746	10.4325394220003	8.20838454169677	10.5271201937541	Clcn4	7	7285308	7303850	-	8575	protein_coding	chloride channel, voltage-sensitive 4 [Source:MGI Symbol;Acc:MGI:104571]	-
ENSMUSG00000000606	0.0	0.0	0.0	0.0	0.0	0.0	0.0	0.0	0.0	0.0	Vmn2r88	14	51648277	51658178	+	4597	protein_coding	vomeronasal 2, receptor 88 [Source:MGI Symbol;Acc:MGI:1316662]	-
ENSMUSG00000000617	0.05662049279085375	0.008416011645227775	0.0	0.0	0.226481971163415	0.0	0.0149279472299424	0.0	0.0187360993509687	0.0	Grm6	11	50741512	50757035	+	5421	protein_coding	glutamate receptor, metabotropic 6 [Source:MGI Symbol;Acc:MGI:1351343]	-
ENSMUSG00000000627	2.469965402621372	3.0751216619350474	2.19498912817829	1.77164286936781	3.41806014847317	2.49516946446622	2.20285706586513	3.92206564863113	1.59360619097787	4.58195774226606	Sema4f	6	82888866	82916750	-	5290	protein_coding	sema domain, immunoglobulin domain (Ig), TM domain, and short cytoplasmic domain [Source:MGI Symbol;Acc:MGI:1340055]	-
ENSMUSG00000000628	13.423822257566565	10.148102010851932	11.6017659907537	24.5129527931767	7.19912159468766	10.3814486516482	11.4018130383797	6.33499810321217	15.1186997128083	7.73689718900756	Hk2	6	82702006	82751435	-	5969	protein_coding	hexokinase 2 [Source:MGI Symbol;Acc:MGI:1315197]	-
ENSMUSG00000000631	7.980696666740982	8.65549953799025	7.2346469377519	10.1852223432651	6.5770181090583	7.92589927688863	8.5430574592159	9.16477563931344	9.19289921651147	7.72126583692019	Myo18a	11	77654072	77756806	+	16037	protein_coding	myosin XVIIIA [Source:MGI Symbol;Acc:MGI:2667185]	-
ENSMUSG00000000632	0.023042170634210102	0.03618751633677007	0.0080370254286646	0.0551609615094514	0.0289706955987244	0.0	0.014003184276435	0.0516574580533056	0.0790894230173397	0.0	Sez6	11	77821626	77869874	+	5779	protein_coding	seizure related gene 6 [Source:MGI Symbol;Acc:MGI:104745]	-
ENSMUSG00000000673	4.5351784654772995	1.3688060262463477	1.52802379249026	0.803577722590218	14.4853168543765	1.32379549245222	1.03727069344393	1.92386418380331	1.51886084612521	0.995228381612941	Haao	17	84138585	84155392	-	4681	protein_coding	3-hydroxyanthranilate 3,4-dioxygenase [Source:MGI Symbol;Acc:MGI:1349444]	-
ENSMUSG00000000682	42.937902450901845	29.15155209623257	21.6382656980588	21.8604052234523	119.042858033769	9.2100808483273	38.7918994946685	27.2456462452309	25.3707068184034	25.1979558266275	Cd52	4	133809759	133822393	-	1187	protein_coding	CD52 antigen [Source:MGI Symbol;Acc:MGI:1346088]	-
ENSMUSG00000000686	0.636588569654855	0.6978709051495315	0.260158645531564	0.0	1.48941830192941	0.796777331158446	0.239973514794616	1.4262479493594	0.635848269209366	0.489413887234744	Abhd15	11	77405947	77429433	+	3035	protein_coding	abhydrolase domain containing 15 [Source:MGI Symbol;Acc:MGI:1914727]	-
ENSMUSG00000000690	2.4618516372673147	2.80666189832429	2.64865001764374	2.53202294622437	3.40980956955251	1.25692401564864	1.97778579063587	1.97600297921115	3.69762739948294	3.5752314239672	Hoxb6	11	96183302	96192395	+	1964	protein_coding	homeobox B6 [Source:MGI Symbol;Acc:MGI:96187]	Homeobox
ENSMUSG00000000693	1.7150255968908	1.92664753649365	1.92726053897029	1.01110533778439	2.06109642096132	1.8606400898472	1.79324114647378	1.77270858913639	2.74717904093187	1.39346136943256	Loxl3	6	83011154	83029543	+	4603	protein_coding	lysyl oxidase-like 3 [Source:MGI Symbol;Acc:MGI:1337004]	-
ENSMUSG00000000701	0.0	0.0	0.0	0.0	0.0	0.0	0.0	0.0	0.0	0.0	Tcl1b5	12	105142603	105147404	+	1055	protein_coding	T cell leukemia/lymphoma 1B, 5 [Source:MGI Symbol;Acc:MGI:1351635]	-
ENSMUSG00000000706	0.0	0.0	0.0	0.0	0.0	0.0	0.0	0.0	0.0	0.0	Btn1a1	13	23641162	23650071	-	4119	protein_coding	butyrophilin, subfamily 1, member A1 [Source:MGI Symbol;Acc:MGI:103118]	-
ENSMUSG00000000708	15.429347966398552	15.230532536253751	16.5858014746281	16.2171232112242	13.9776036699863	14.9368635097556	14.5986490440987	16.7144036674624	15.0985686212839	14.51050881217	Kat2b	17	53873889	53979748	+	4867	protein_coding	K(lysine) acetyltransferase 2B [Source:MGI Symbol;Acc:MGI:1343094]	-
ENSMUSG00000000711	23.492306427993526	22.607910926551252	25.4507552559119	23.0525838409606	24.3234976515803	21.1423889635213	20.6500735236208	23.3673185760404	20.6835899939443	25.7306616125995	Rab5b	10	128513044	128532133	-	4201	protein_coding	RAB5B, member RAS oncogene family [Source:MGI Symbol;Acc:MGI:105938]	-
ENSMUSG00000000724	0.030606199259478398	0.11986978618982076	0.0874139961460214	0.0	0.0350108008918922	0.0	0.0507681317023323	0.312137651704364	0.0318595967947307	0.084713764557856	Cryba1	11	77609441	77616109	-	1594	protein_coding	crystallin, beta A1 [Source:MGI Symbol;Acc:MGI:88518]	-
ENSMUSG00000000730	0.2781004619027603	0.17512268610605974	0.450780832869922	0.213370278824042	0.448250735917077	0.0	0.108332532708859	0.083257599868935	0.169960499634541	0.338940112211904	Dnmt3l	10	77877781	77899456	+	2988	protein_coding	DNA (cytosine-5-)-methyltransferase 3-like [Source:MGI Symbol;Acc:MGI:1859287]	-
ENSMUSG00000000731	0.14710136567392348	0.12443725061551525	0.048570948969676	0.0	0.539834513726018	0.0	0.0423134127756955	0.221132185251891	0.146046057568316	0.0882573468661585	Aire	10	77865856	77879444	-	3825	protein_coding	autoimmune regulator (autoimmune polyendocrinopathy candidiasis ectodermal dystrophy) [Source:MGI Symbol;Acc:MGI:1338803]	SAND
ENSMUSG00000000732	10.856539552702381	9.71517538096389	8.34418940700644	5.78211287272498	22.1900123233808	7.10984360769731	11.7883382037354	10.8340411540618	8.33212587584999	7.90619629020837	Icosl	10	77905136	77919747	+	4620	protein_coding	icos ligand [Source:MGI Symbol;Acc:MGI:1354701]	-
ENSMUSG00000000738	12.812483042801	14.4400247040311	12.1923241176122	15.8470361106854	12.7845217360413	10.4260502068651	15.0457055387682	13.5894978386869	13.926874821448	15.1980206172213	Spg7	8	123789681	123824499	+	4518	protein_coding	SPG7, paraplegin matrix AAA peptidase subunit [Source:MGI Symbol;Acc:MGI:2385906]	-
ENSMUSG00000000739	4.690273990800595	4.655219095156083	5.63363654546446	2.62580157386231	6.11239937653117	4.38925846734444	3.38787380803366	5.26934127789639	4.63137169228167	5.33228960241261	Sult5a1	8	123866931	123885054	-	4419	protein_coding	sulfotransferase family 5A, member 1 [Source:MGI Symbol;Acc:MGI:1931463]	-
ENSMUSG00000000740	306.19775922396474	274.74000903557726	287.37437131151	287.67158200829	408.156132663889	241.58895091217	309.539735488284	256.500552684954	287.933678126995	244.986069842076	Rpl13	8	123829089	123831983	+	2595	protein_coding	ribosomal protein L13 [Source:MGI Symbol;Acc:MGI:105922]	-
ENSMUSG00000000743	32.84027535628045	30.735119491303877	30.8882734156791	32.6764061513662	31.6900392674432	36.1063825906333	32.770425599606	29.1807302222296	33.3387701041076	27.6505520392723	Chmp1a	8	123931003	123939502	-	3272	protein_coding	charged multivesicular body protein 1A [Source:MGI Symbol;Acc:MGI:1920159]	-
ENSMUSG00000000751	12.739041576233376	12.545942115622434	14.1053196663887	11.6126066585919	13.4065382346802	11.8317017452727	16.1616679372425	9.46392630409784	14.2938669319751	10.2643072891743	Rpa1	11	75188992	75239150	-	5578	protein_coding	replication protein A1 [Source:MGI Symbol;Acc:MGI:1915525]	-
ENSMUSG00000000753	8.282786961759061	10.25337154810019	5.82789618731106	6.2701013652093	11.8285749516058	9.20457534291009	9.84540201565051	8.79513661774426	14.359075707064	8.01387185194199	Serpinf1	11	75300595	75313527	-	2359	protein_coding	serine (or cysteine) peptidase inhibitor, clade F, member 1 [Source:MGI Symbol;Acc:MGI:108080]	-
ENSMUSG00000000759	7.739231106291385	7.67120747799596	7.32358839933396	6.85322026224633	8.14832259497162	8.63179316861363	7.17816823873406	8.67572176382158	6.33617027356045	8.49476963586775	Tubgcp3	8	12664277	12722248	-	8568	protein_coding	tubulin, gamma complex associated protein 3 [Source:MGI Symbol;Acc:MGI:2183752]	-
ENSMUSG00000000766	0.003471893531272625	0.002517245300905725	0.0	0.0	0.0138875741250905	0.0	0.0100689812036229	0.0	0.0	0.0	Oprm1	10	6708506	6988198	+	8037	protein_coding	opioid receptor, mu 1 [Source:MGI Symbol;Acc:MGI:97441]	-
ENSMUSG00000000776	5.4952446892481825	6.632637692949068	4.83337528935496	7.12608883697513	4.84940074357943	5.17211388708321	8.44970980244858	6.01450100917241	6.60158976695412	5.46475019322116	Polr3d	14	70676197	70680887	-	2854	protein_coding	polymerase (RNA) III (DNA directed) polypeptide D [Source:MGI Symbol;Acc:MGI:1914315]	-
ENSMUSG00000000782	17.947181744044748	13.693616314606324	14.1691746691039	17.8446532690186	29.4286481820829	10.3462508559736	9.67661778668429	16.4640566213958	18.234537881162	10.3992529691832	Tcf7	11	52143198	52174158	-	3019	protein_coding	transcription factor 7, T cell specific [Source:MGI Symbol;Acc:MGI:98507]	HMG
ENSMUSG00000000787	70.94305144982748	74.20805918266205	76.5649976529555	97.6562408118133	47.3044684382713	62.2464988962698	84.252163013596	55.949334307194	95.2552557863077	61.3754836235505	Ddx3x	X	13147209	13160291	+	5277	protein_coding	DEAD box helicase 3, X-linked [Source:MGI Symbol;Acc:MGI:103064]	-
ENSMUSG00000000791	0.6213848796815232	0.4487428416803467	0.418636026366224	0.27955924668142	1.4682532022268	0.319091043451649	0.473126832254427	0.654508173157242	0.420624289375694	0.246712071934024	Il12rb1	8	71261093	71274068	+	4105	protein_coding	interleukin 12 receptor, beta 1 [Source:MGI Symbol;Acc:MGI:104579]	-
ENSMUSG00000000792	0.07154960315263925	0.15227968611274087	0.0793134732791201	0.130645572361934	0.0762393669695029	0.0	0.110552461657811	0.203912875744572	0.225476285785659	0.0691771212629214	Slc5a5	8	71335533	71345401	-	2928	protein_coding	solute carrier family 5 (sodium iodide symporter), member 5 [Source:MGI Symbol;Acc:MGI:2149330]	-
ENSMUSG00000000794	0.47662618718857597	0.5779842577460875	0.391086532944047	0.536833169984777	0.347093013147924	0.631492032677556	0.402647488330582	0.671267685113028	0.301274541386436	0.936747316154304	Kcnn3	3	89427471	89582439	+	10451	protein_coding	potassium intermediate/small conductance calcium-activated channel, subfamily N, member 3 [Source:MGI Symbol;Acc:MGI:2153183]	-
ENSMUSG00000000804	6.395229903774958	6.678415168864323	7.62608959762899	6.04344643484247	5.92225020138881	5.98913338123956	6.26953374354726	6.91254028311821	7.49199160553089	6.03959504326093	Usp32	11	84875268	85030987	-	7680	protein_coding	ubiquitin specific peptidase 32 [Source:MGI Symbol;Acc:MGI:2144475]	-
ENSMUSG00000000805	40.98338151779798	54.490842879453126	64.1171731690813	32.9476703670528	34.3756558132502	32.4930267218076	39.43315211206	85.1347665397541	54.1422571320032	39.2531957339952	Car4	11	84848612	84856870	+	1966	protein_coding	carbonic anhydrase 4 [Source:MGI Symbol;Acc:MGI:1096574]	-
ENSMUSG00000000811	8.304240107900878	8.107947509387955	11.0546649216398	8.87984503825333	5.60827106388494	7.67417940782544	9.13110318008662	6.491274478921	8.81023450884131	7.99917786970289	Txnrd3	6	89620970	89652511	+	2836	protein_coding	thioredoxin reductase 3 [Source:MGI Symbol;Acc:MGI:2386711]	-
ENSMUSG00000000817	0.7623541454718716	0.607949874995467	0.455587727977698	1.05325826432832	0.8643347953796	0.676235794201869	0.584895006230897	0.616475890738365	0.603013184144768	0.627415418867838	Fasl	1	161608258	161616064	-	1937	protein_coding	Fas ligand (TNF superfamily, member 6) [Source:MGI Symbol;Acc:MGI:99255]	-
ENSMUSG00000000823	11.890677716282132	13.101655953708974	13.163101616424	11.8428964361922	8.98160197024333	13.575110842269	11.2771303134961	14.7510753972545	13.3112763823905	13.0671417216948	Zfp512b	2	181223896	181234596	-	6810	protein_coding	zinc finger protein 512B [Source:MGI Symbol;Acc:MGI:2685478]	zf-C2H2
ENSMUSG00000000826	27.879518825807402	28.546572422841624	29.7860750779656	31.799579510453	25.2027412903873	24.7296794244237	31.4712473505295	24.1438944964725	31.9838918361019	26.5872560082626	Dnajc5	2	181162278	181196926	+	6953	protein_coding	DnaJ heat shock protein family (Hsp40) member C5 [Source:MGI Symbol;Acc:MGI:892995]	-
ENSMUSG00000000827	15.210894135067127	15.043719468263351	15.4105155220943	16.2522882230093	13.2740970888571	15.9066757063078	14.1154767724261	14.9004565614331	14.9641111246277	16.1948334145665	Tpd52l2	2	181138935	181159759	+	4982	protein_coding	tumor protein D52-like 2 [Source:MGI Symbol;Acc:MGI:1913564]	-
ENSMUSG00000000838	5.833709649903088	5.337442393817492	5.37190172211533	6.00858891581164	6.03758645137473	5.91676151031065	4.66628550073931	6.22627929587776	5.0353726736027	5.4218321050502	Fmr1	X	67722147	67761569	+	8966	protein_coding	FMRP translational regulator 1 [Source:MGI Symbol;Acc:MGI:95564]	-
ENSMUSG00000000861	0.8186645844301702	0.17510948989761949	0.0881327703078799	0.0	3.07945703863063	0.107068528782171	0.270259862244765	0.245469313799538	0.0770917605932459	0.107617022952929	Bcl11a	11	24028056	24124123	+	13175	protein_coding	B cell CLL/lymphoma 11A (zinc finger protein) [Source:MGI Symbol;Acc:MGI:106190]	zf-C2H2
ENSMUSG00000000869	2.1979517257517154	1.7275257864634943	1.6276908785223	2.2862442785293	1.18254900746828	3.69532273848698	0.989295867157917	2.23024514465538	1.32444524311787	2.36611689092281	Il4	11	53493809	53509496	-	1227	protein_coding	interleukin 4 [Source:MGI Symbol;Acc:MGI:96556]	-
ENSMUSG00000000876	9.003642831801322	8.76265521217643	8.3376034692708	6.75631437802372	12.329918123222	8.59073535668877	7.38038861564515	9.04341162229556	8.28464104808181	10.3421795626832	Pxmp4	2	154427678	154445628	-	3114	protein_coding	peroxisomal membrane protein 4 [Source:MGI Symbol;Acc:MGI:1891701]	-
ENSMUSG00000000881	5.613141820806525	5.304455954012591	5.56334342343889	3.9710530988698	5.18537279698326	7.73279796393415	4.01575574276525	5.85750552309938	4.77079471469021	6.57376783549552	Dlg3	X	99811328	99862016	+	5844	protein_coding	discs large MAGUK scaffold protein 3 [Source:MGI Symbol;Acc:MGI:1888986]	-
ENSMUSG00000000884	1.114059774613184	0.8995697381046008	1.05684122195218	0.997353068175676	1.12434544035138	1.2776993679735	0.843961527630902	1.0024065046083	1.23981330195603	0.512097618223171	Gnb1l	16	18317463	18385429	+	4219	protein_coding	guanine nucleotide binding protein (G protein), beta polypeptide 1-like [Source:MGI Symbol;Acc:MGI:1338057]	-
ENSMUSG00000000889	0.0	0.0723536232069521	0.0	0.0	0.0	0.0	0.270549634993187	0.0	0.0188648578346214	0.0	Dbh	2	27055245	27073212	+	2692	protein_coding	dopamine beta hydroxylase [Source:MGI Symbol;Acc:MGI:94864]	-
ENSMUSG00000000901	8.973678589584813	8.479224105784965	9.5299506381512	7.16039318413918	8.19630827272997	11.0080622633189	2.21391452373914	13.6655392019865	5.52081626415472	12.5166264332595	Mmp11	10	75759056	75772330	-	2778	protein_coding	matrix metallopeptidase 11 [Source:MGI Symbol;Acc:MGI:97008]	-
ENSMUSG00000000902	8.718573255887096	8.72452940512437	9.24819502580164	6.6729738498711	9.29651111692739	9.65661303094825	6.98011234836394	9.75644682408644	6.9740215447266	11.1875369033205	Smarcb1	10	75732603	75757451	-	7930	protein_coding	SWI/SNF related, matrix associated, actin dependent regulator of chromatin, subfamily b, member 1 [Source:MGI Symbol;Acc:MGI:1328366]	-
ENSMUSG00000000903	19.903103665590574	21.608814746060013	16.2209441043956	15.9573148454181	14.9425609115082	32.4915948010404	35.2336744157574	23.9795844659065	9.22274130077405	17.9992588018021	Vpreb3	10	75778891	75785491	+	859	protein_coding	pre-B lymphocyte gene 3 [Source:MGI Symbol;Acc:MGI:98938]	-
ENSMUSG00000000915	21.4302433773792	22.363397349533727	19.9927556912126	18.1687586587746	26.5366382198878	21.0228209396418	25.6862771234221	22.0314455295572	19.6272755983445	22.1085911468111	Hip1r	5	124111691	124143621	+	7369	protein_coding	huntingtin interacting protein 1 related [Source:MGI Symbol;Acc:MGI:1352504]	-
ENSMUSG00000000916	3.86015683638946	3.546777681294075	2.68971333983395	3.69209169056196	4.58919664134701	4.46962567381492	2.5118994345822	3.63047107475742	3.39972967733181	4.64501053850487	Nsun5	5	135398807	135405659	+	4317	protein_coding	NOL1/NOP2/Sun domain family, member 5 [Source:MGI Symbol;Acc:MGI:2140844]	-
ENSMUSG00000000934	3.2622520713321275	3.17409885001764	1.72779917590367	4.86822620301974	3.46917107731418	2.98381182909092	2.25780269711723	3.385173320486	2.06318569512308	4.99023368734425	Top1mt	15	75528884	75550649	-	2043	protein_coding	DNA topoisomerase 1, mitochondrial [Source:MGI Symbol;Acc:MGI:1920210]	-
ENSMUSG00000000938	0.010652745401892824	0.0	0.0426109816075713	0.0	0.0	0.0	0.0	0.0	0.0	0.0	Hoxa10	6	52208177	52217834	-	3270	protein_coding	homeobox A10 [Source:MGI Symbol;Acc:MGI:96171]	Homeobox
ENSMUSG00000000942	2.9429636689069376	3.0253269716359625	2.56414388694996	4.23967011740159	2.66082086778381	2.30721980349239	2.69071098022361	3.68322429011149	3.18595967947307	2.54141293673568	Hoxa4	6	52166651	52168733	-	1594	protein_coding	homeobox A4 [Source:MGI Symbol;Acc:MGI:96176]	Homeobox
ENSMUSG00000000948	0.153412100623398	0.09197881361920227	0.124663262908654	0.317797358536852	0.171187781048086	0.0	0.0310292952199071	0.0	0.1168348097181	0.220051149538802	Gm38393	7	59623897	59654812	-	5216	protein_coding	predicted gene, 38393 [Source:MGI Symbol;Acc:MGI:5613898]	-
ENSMUSG00000000957	29.9665733082314	38.96494303647363	39.7518276386646	29.8450603493659	23.2030675819653	27.0663376629298	38.0045974852208	34.9785851755404	48.5517376112387	34.3248518738946	Mmp14	14	54669069	54682821	+	5960	protein_coding	matrix metallopeptidase 14 (membrane-inserted) [Source:MGI Symbol;Acc:MGI:101900]	-
ENSMUSG00000000958	2.811244341743265	2.274526861471395	1.70932378104821	1.07700820558279	5.40395672264194	3.05468865770012	2.48998159795439	3.16689306028161	1.48599310323007	1.95523968441951	Slc7a7	14	54606899	54655237	-	3315	protein_coding	solute carrier family 7 (cationic amino acid transporter, y+ system), member 7 [Source:MGI Symbol;Acc:MGI:1337120]	-
ENSMUSG00000000959	13.505640810306026	13.5889881061969	12.8072912432844	14.3473871282391	14.9879376926512	11.8799471770494	12.8912554123396	12.5252008451514	15.1543599723502	13.7851361949464	Oxa1l	14	54598291	54607130	+	4457	protein_coding	oxidase assembly 1-like [Source:MGI Symbol;Acc:MGI:1916339]	-
ENSMUSG00000000976	3.6586068430553174	3.9045967612029373	3.16923739509062	3.16838410044041	5.4164037942521	2.88040208243814	3.05089659883335	4.30964891338396	3.98741788979024	4.2704236428042	Heatr6	11	83644522	83674580	+	6419	protein_coding	HEAT repeat containing 6 [Source:MGI Symbol;Acc:MGI:1919790]	-
ENSMUSG00000000982	0.9605468407259062	0.5566320979258047	0.970150808402145	1.4149290709068	1.45710748359468	0.0	0.316936300000722	0.51963176691045	0.596681169213063	0.793279155578984	Ccl3	11	83538670	83540181	-	766	protein_coding	chemokine (C-C motif) ligand 3 [Source:MGI Symbol;Acc:MGI:98260]	-
ENSMUSG00000000983	0.12380284278158801	0.10944074958287928	0.266493270217843	0.0	0.228718100908509	0.0	0.132662953989373	0.0	0.249758347331807	0.0553416970103371	Wfdc18	11	83599841	83602174	+	1220	protein_coding	WAP four-disulfide core domain 18 [Source:MGI Symbol;Acc:MGI:107506]	-
ENSMUSG00000001014	0.0	0.0	0.0	0.0	0.0	0.0	0.0	0.0	0.0	0.0	Icam4	9	20940669	20941891	+	1110	protein_coding	intercellular adhesion molecule 4, Landsteiner-Wiener blood group [Source:MGI Symbol;Acc:MGI:1925619]	-
ENSMUSG00000001016	8.56148160639216	9.68619366267163	9.14844862695887	7.99538721449689	8.24750007882114	8.85459050529174	10.8182155032337	9.33626271649157	8.70670795043914	9.88358848052211	Ilf2	3	90383433	90395686	+	8580	protein_coding	interleukin enhancer binding factor 2 [Source:MGI Symbol;Acc:MGI:1915031]	-
ENSMUSG00000001017	43.10648924182128	41.28552884731222	44.6581129840604	41.6502538924373	43.4397113709005	42.6778787198869	45.6799002390739	40.5890345255792	41.7639631830588	37.109217441537	Chtop	3	90406263	90416805	-	3637	protein_coding	chromatin target of PRMT1 [Source:MGI Symbol;Acc:MGI:1913761]	-
ENSMUSG00000001018	27.489765389577602	23.67112212976515	29.2670456948038	23.7202154997186	28.1960478739211	28.7757524898669	21.0262092360013	25.1598213394674	24.9707450434243	23.5277129001676	Snapin	3	90395333	90398340	-	2290	protein_coding	SNAP-associated protein [Source:MGI Symbol;Acc:MGI:1333745]	-
ENSMUSG00000001020	1.6279951044323397	2.945049003018802	3.419823130046	1.63754381796123	0.764482419475016	0.690131050247113	2.21710690228815	4.17462729863374	4.34796209681513	1.04049971433819	S100a4	3	90511078	90513352	+	584	protein_coding	S100 calcium binding protein A4 [Source:MGI Symbol;Acc:MGI:1330282]	-
ENSMUSG00000001021	0.09148233951564823	0.12649097239303328	0.104372966184838	0.0	0.167212634072438	0.0943437578053169	0.0	0.0	0.0760811944431471	0.429882695128986	S100a3	3	90491966	90510009	+	2670	protein_coding	S100 calcium binding protein A3 [Source:MGI Symbol;Acc:MGI:1338849]	-
ENSMUSG00000001023	0.19377505771415324	0.0	0.0	0.0	0.775100230856613	0.0	0.0	0.0	0.0	0.0	S100a5	3	90515830	90519087	+	432	protein_coding	S100 calcium binding protein A5 [Source:MGI Symbol;Acc:MGI:1338915]	-
ENSMUSG00000001025	350.8806922375417	325.667003374882	400.277960502918	314.297885828656	268.6258122682	420.321110350393	315.705805055925	281.130669165517	305.076684822279	400.754854455807	S100a6	3	90520189	90531488	+	1367	protein_coding	S100 calcium binding protein A6 (calcyclin) [Source:MGI Symbol;Acc:MGI:1339467]	-
ENSMUSG00000001027	2.9224355393043506	0.6979422393915762	0.211088061137919	8.31233149964334	2.6869260665741	0.479396529862041	0.724078585685501	0.0847971737224977	1.78152204670186	0.201371151456446	Scn4a	11	106209418	106244114	-	7041	protein_coding	sodium channel, voltage-gated, type IV, alpha [Source:MGI Symbol;Acc:MGI:98250]	-
ENSMUSG00000001029	31.669650980178275	29.953120378232278	39.274165768449	25.8167727468661	34.4398526945743	27.1478127108237	25.7564010355629	35.2777842805998	37.714734752727	21.0635614440394	Icam2	11	106268482	106278901	-	1904	protein_coding	intercellular adhesion molecule 2 [Source:MGI Symbol;Acc:MGI:96394]	-
ENSMUSG00000001034	10.135106215850797	11.896690792211626	11.8387542891495	8.70574046144158	10.0209134989764	9.97501661383571	10.534537529807	12.4783170990456	10.760147400486	13.8137611395079	Mapk7	11	61379638	61385232	-	4394	protein_coding	mitogen-activated protein kinase 7 [Source:MGI Symbol;Acc:MGI:1346347]	-
ENSMUSG00000001036	24.250921745276074	25.921700573421425	27.8604747073957	21.1094057096695	20.666176621952	27.3676299420871	17.3365206896595	27.8847347221326	28.5685394476367	29.8970074342569	Epn2	11	61408075	61470513	-	5228	protein_coding	epsin 2 [Source:MGI Symbol;Acc:MGI:1333766]	-
ENSMUSG00000001039	4.0543870937410125	5.418889724982335	2.71153496896391	3.52193563057809	3.15295009162012	6.83112768380193	5.99440014322353	7.62093971772055	2.5503677233296	5.50985131565566	B9d1	11	61395970	61403757	+	1593	protein_coding	B9 protein domain 1 [Source:MGI Symbol;Acc:MGI:1351471]	-
ENSMUSG00000001052	14.254960338923098	15.583053296501575	13.7640548828603	16.5953731898474	14.7768610124505	11.8835522705342	16.6284859122527	15.3809924035877	16.1800814624179	14.142653407748	Sec24b	3	129776408	129855202	-	6020	protein_coding	Sec24 related gene family, member B (S. cerevisiae) [Source:MGI Symbol;Acc:MGI:2139764]	-
ENSMUSG00000001053	5.219412744437616	3.664451717331082	5.03959204760513	4.34693449858799	8.01921881073939	3.47190562081795	1.30523228925028	4.1036718762379	3.85349297624478	5.39540972759137	N4bp3	11	51533890	51541669	-	2728	protein_coding	NEDD4 binding protein 3 [Source:MGI Symbol;Acc:MGI:2442218]	-
ENSMUSG00000001054	20.6245512197166	19.382126711518577	21.0199715933841	18.262086688808	22.4675050721232	20.7486415245511	17.0012394622013	21.8957701708808	18.6357558776515	19.9957413353407	Rmnd5b	11	51514498	51526723	-	2161	protein_coding	required for meiotic nuclear division 5 homolog B [Source:MGI Symbol;Acc:MGI:1913339]	-
ENSMUSG00000001056	27.888842712469252	32.38431942966245	27.8837934791884	33.2127037256863	22.0599207064741	28.3989529385282	47.3118231199449	31.0858595498078	25.9238703447805	25.2157247041166	Nhp2	11	51510562	51514541	+	1146	protein_coding	NHP2 ribonucleoprotein [Source:MGI Symbol;Acc:MGI:1098547]	-
ENSMUSG00000001062	7.955054312038243	8.36978181562363	7.08452015961006	8.14104713132282	9.18387729384463	7.41077266337546	8.35470247013999	9.65549033217069	7.33231957779075	8.13661488239309	Vps9d1	8	123969095	123981087	-	5153	protein_coding	VPS9 domain containing 1 [Source:MGI Symbol;Acc:MGI:1914143]	-
ENSMUSG00000001065	5.665876222438725	4.7708230677476875	5.50128577192143	5.10732050913063	6.29723384664121	5.75766476206163	4.03890324297484	6.00115962055653	3.97641183126884	5.06681757619054	Zfp276	8	123980934	123996484	+	5530	protein_coding	zinc finger protein (C2H2 type) 276 [Source:MGI Symbol;Acc:MGI:1888495]	zf-C2H2
ENSMUSG00000001076	0.0	0.017226661224830624	0.0	0.0	0.0	0.0	0.0	0.0	0.0689066448993225	0.0	C1ql4	15	98981967	98985698	-	1474	protein_coding	complement component 1, q subcomponent-like 4 [Source:MGI Symbol;Acc:MGI:3579909]	-
ENSMUSG00000001082	20.3684223352453	19.7291620297418	20.4625472319012	17.4698500949933	19.9008457337836	23.6404462803031	19.9374908702827	19.4961565539116	21.2156511833373	18.2673495114356	Mfsd10	5	34790986	34794556	-	2894	protein_coding	major facilitator superfamily domain containing 10 [Source:MGI Symbol;Acc:MGI:1915544]	-
ENSMUSG00000001089	6.826859509787455	6.592315305844678	8.03299998064726	8.22873843199176	4.76067479070512	6.28502483580568	8.76880538702687	5.1030504288898	7.31212308131845	5.18528232614359	Luzp1	4	136197072	136282091	+	8112	protein_coding	leucine zipper protein 1 [Source:MGI Symbol;Acc:MGI:107629]	-
ENSMUSG00000001095	0.5486323788730738	1.2347365146295566	0.404380335405185	0.396486562889452	0.370197125185248	1.02346549201241	1.61043585937349	1.05202812013493	0.736918285728866	1.53956379328094	Slc13a2	11	78287913	78313043	-	2412	protein_coding	solute carrier family 13 (sodium-dependent dicarboxylate transporter), member 2 [Source:MGI Symbol;Acc:MGI:1276558]	-
ENSMUSG00000001098	20.816672119676078	21.85547724799485	27.173019806183	23.7562104891059	15.0744425190019	17.2630156644135	22.9209001762674	17.3691967742418	26.203086693248	20.9287253482222	Kctd10	5	114501628	114518569	-	4039	protein_coding	potassium channel tetramerisation domain containing 10 [Source:MGI Symbol;Acc:MGI:2141207]	-
ENSMUSG00000001100	13.209989879177076	13.115764582466424	11.7005047223095	14.5441710089332	13.4244163694754	13.1708674159902	10.7599720255245	13.6388229246359	13.6256833862444	14.4385799934609	Poldip2	11	78403019	78413562	+	3783	protein_coding	polymerase (DNA-directed), delta interacting protein 2 [Source:MGI Symbol;Acc:MGI:1915061]	-
ENSMUSG00000001103	0.0	0.0	0.0	0.0	0.0	0.0	0.0	0.0	0.0	0.0	Sebox	11	78394273	78395907	+	1359	protein_coding	SEBOX homeobox [Source:MGI Symbol;Acc:MGI:108012]	Homeobox
ENSMUSG00000001105	29.890938383475977	28.795755914423278	32.3751252847506	23.7461392325052	27.9950955512015	35.4473934654466	27.3816337034066	26.6881171774496	28.5723549347587	32.5409178420782	Ift20	11	78427187	78432563	+	1525	protein_coding	intraflagellar transport 20 [Source:MGI Symbol;Acc:MGI:1915585]	-
ENSMUSG00000001119	59.81938134445443	56.744009446149505	63.6034081674913	49.6357726155359	52.0102872716169	74.0280573231736	42.5130248513754	51.0951662292641	63.7237324909225	69.644114213036	Col6a1	10	76544626	76562002	-	4380	protein_coding	collagen, type VI, alpha 1 [Source:MGI Symbol;Acc:MGI:88459]	-
ENSMUSG00000001120	7.759907160361493	7.377915989020627	8.17119689579352	7.71668563108813	5.67015020568002	9.4815959088843	7.20125090509652	8.34617555655792	6.94321960914118	7.02101788528689	Pcbp3	10	76597691	76797721	-	2933	protein_coding	poly(rC) binding protein 3 [Source:MGI Symbol;Acc:MGI:1890470]	-
ENSMUSG00000001123	30.2859992820593	27.670781127122773	31.8405924099439	28.9388807361933	30.1886487668028	30.1758752152972	29.8401631837211	19.7901405846627	31.7965633949889	29.2562573451184	Lgals9	11	78853800	78875772	-	2137	protein_coding	lectin, galactose binding, soluble 9 [Source:MGI Symbol;Acc:MGI:109496]	-
ENSMUSG00000001127	24.09963303069825	24.803173062615	22.6229720635801	20.9950091238942	25.9540671094846	26.8264838258341	24.8922025210576	26.7980362245135	22.1816926555294	25.3407608493595	Araf	X	20664053	20726758	+	6541	protein_coding	Araf proto-oncogene, serine/threonine kinase [Source:MGI Symbol;Acc:MGI:88065]	-
ENSMUSG00000001128	19.010554389790574	15.060990133524152	12.8422036734339	12.9640143302743	39.7015625159966	10.5344370394575	15.1500176430837	14.1009982185394	18.7807918552385	12.212152817235	Cfp	X	20791693	20797794	-	1736	protein_coding	complement factor properdin [Source:MGI Symbol;Acc:MGI:97545]	-
ENSMUSG00000001131	20.8688382121138	43.141214513250176	27.0411784519309	16.1541484744824	20.9905521977926	19.2894737242493	54.2229945387872	30.6484726349961	42.6061114658182	45.0872794133992	Timp1	X	20736405	20740974	+	888	protein_coding	tissue inhibitor of metalloproteinase 1 [Source:MGI Symbol;Acc:MGI:98752]	-
ENSMUSG00000001134	8.265764443864816	8.338472890525827	10.0883253831617	8.01314099963424	5.92462214287471	9.03696924978861	9.52923097813844	7.92311627755785	7.37439838633958	8.52714592006744	Uxt	X	20807961	20828256	-	1639	protein_coding	ubiquitously expressed prefoldin like chaperone [Source:MGI Symbol;Acc:MGI:1277988]	-
ENSMUSG00000001138	5.402875510215912	5.161815996528937	4.85439966323389	4.39929632640068	6.84116502823351	5.51664102299557	2.89916081693288	6.53321608063123	4.16873395206417	7.04615313648747	Cnnm3	1	36550948	36567318	+	6420	protein_coding	cyclin M3 [Source:MGI Symbol;Acc:MGI:2151055]	-
ENSMUSG00000001143	4.36991371873496	4.689815024644168	4.25391816113851	3.43076444731608	4.27711240312887	5.51785986335638	3.68388023477761	6.34188717181841	3.67821404484261	5.05527864713804	Lman2l	1	36458952	36484352	-	7359	protein_coding	lectin, mannose-binding 2-like [Source:MGI Symbol;Acc:MGI:2443010]	-
ENSMUSG00000001150	6.223933353715628	6.190027657257462	5.26607079075145	6.46674707492225	7.51385200867086	5.64906354051795	4.87997644006484	7.1137458927948	5.98374312944269	6.78264516672752	Mcm3ap	10	76304761	76351691	+	7197	protein_coding	minichromosome maintenance complex component 3 associated protein [Source:MGI Symbol;Acc:MGI:1930089]	-
ENSMUSG00000001151	9.146550674181775	10.343015038294862	9.71796129575272	10.2131859093038	7.54412184543475	9.11093364623583	11.099307061311	9.97223553863433	10.3624164292567	9.93810112397742	Pcnt	10	76187097	76278620	-	12154	protein_coding	pericentrin (kendrin) [Source:MGI Symbol;Acc:MGI:102722]	-
ENSMUSG00000001155	0.7079217076666452	0.7519786421238469	1.29501607949577	0.739015180002219	0.0874173192695428	0.710238251899049	1.24226055599698	0.452032427559082	0.763672139711289	0.549949445228037	Ftcd	10	76411482	76426172	+	3192	protein_coding	formiminotransferase cyclodeaminase [Source:MGI Symbol;Acc:MGI:1339962]	-
ENSMUSG00000001156	13.368800029630115	12.035818472829174	17.7259152857933	16.6058798662123	8.00177003031386	11.141634936201	11.6145740897229	10.5109705984761	14.7426409838821	11.2750882192356	Mxd1	6	86624024	86646143	-	7072	protein_coding	MAX dimerization protein 1 [Source:MGI Symbol;Acc:MGI:96908]	bHLH
ENSMUSG00000001157	3.3221726660309323	3.4704027052412374	3.09019852446838	2.08163689115605	4.23732601177982	3.87952923671948	3.12829583941366	3.61685477803032	2.89390928655418	4.24255091696679	Gmcl1	6	86668750	86710365	-	6493	protein_coding	germ cell-less, spermatogenesis associated 1 [Source:MGI Symbol;Acc:MGI:1345156]	-
ENSMUSG00000001158	13.973429842401625	13.4219082387179	15.7011145020952	16.6936167171323	12.3644731437247	11.1345150066543	14.449212756774	11.3485230074154	13.7396549012128	14.1502422894694	Snrnp27	6	86652133	86661504	-	1837	protein_coding	small nuclear ribonucleoprotein 27 (U4/U6.U5) [Source:MGI Symbol;Acc:MGI:1913868]	-
ENSMUSG00000001166	2.316680932576095	2.06099743814545	1.40979451414322	1.13990298978912	4.66413743906732	2.05288878730472	1.51417799875605	3.10320634189245	1.77375158936684	1.85285382256646	Oas1c	5	120938259	120950579	-	2405	protein_coding	2'-5' oligoadenylate synthetase 1C [Source:MGI Symbol;Acc:MGI:2149633]	-
ENSMUSG00000001168	0.016384972584167976	0.04170011613281278	0.0	0.0	0.0655398903366719	0.0	0.0475187327853891	0.0	0.119281731745862	0.0	Oas1h	5	120999484	121011569	+	1703	protein_coding	2'-5' oligoadenylate synthetase 1H [Source:MGI Symbol;Acc:MGI:2180853]	-
ENSMUSG00000001173	4.91079974660468	4.483056295897128	5.25369236335306	4.75844063180874	3.30042678945397	6.33063920180295	2.73842852842707	6.19967369468064	4.09014618703054	4.90397677345026	Ocrl	X	47001264	47054745	+	9486	protein_coding	OCRL, inositol polyphosphate-5-phosphatase [Source:MGI Symbol;Acc:MGI:109589]	-
ENSMUSG00000001175	118.42745458906174	98.15765471919298	124.227671863367	128.499053948202	101.072015993741	119.911076550937	102.780524937661	91.0090982566645	106.575591254558	92.2654044278884	Calm1	12	100165694	100176073	+	4706	protein_coding	calmodulin 1 [Source:MGI Symbol;Acc:MGI:88251]	-
ENSMUSG00000001211	18.780424496453726	15.23421952350085	17.8569550715015	19.5684594347219	18.2752515535168	19.4210319260747	13.1619020859778	16.746717931881	15.7567913802138	15.2714666959308	Agpat3	10	78105012	78188323	-	7790	protein_coding	1-acylglycerol-3-phosphate O-acyltransferase 3 [Source:MGI Symbol;Acc:MGI:1336186]	-
ENSMUSG00000001225	0.11300156066461149	0.2565641743747048	0.160435129368749	0.230234872694355	0.061336240595342	0.0	0.343061524918351	0.109368249889065	0.478419192565245	0.0954077301261582	Slc26a3	12	31440870	31523916	+	6369	protein_coding	solute carrier family 26, member 3 [Source:MGI Symbol;Acc:MGI:107181]	-
ENSMUSG00000001227	13.574550865145428	19.40949511468275	15.8253405684087	17.0474034049128	7.11654526476011	14.3089142225001	28.1644654914788	12.9277063190039	23.9714721586869	12.5743364895614	Sema6b	17	56430085	56447343	-	3968	protein_coding	sema domain, transmembrane domain (TM), and cytoplasmic domain, (semaphorin) 6B [Source:MGI Symbol;Acc:MGI:1202889]	-
ENSMUSG00000001228	1.2555660467602976	1.0099772360225883	0.588889968871013	0.389206626468237	3.02687650612989	1.01729108557205	1.67207029118327	0.922898472141904	0.810830104666459	0.63411007609872	Uhrf1	17	56610321	56630486	+	4259	protein_coding	ubiquitin-like, containing PHD and RING finger domains, 1 [Source:MGI Symbol;Acc:MGI:1338889]	-
ENSMUSG00000001229	14.58019869971405	13.961679917414376	13.3687562884259	14.7680707579413	12.2191114916926	17.9648562607964	12.7910446288422	12.0741875982551	14.9137912886215	16.0676961539387	Dpp9	17	56493807	56525905	-	7883	protein_coding	dipeptidylpeptidase 9 [Source:MGI Symbol;Acc:MGI:2443967]	-
ENSMUSG00000001240	89.36383587291934	88.5692534540241	131.9932275438	71.4998956483895	80.6592640115168	73.302956287971	40.6460643458868	135.035665169988	110.137554803042	68.4577294971796	Ramp2	11	101136854	101150372	+	3301	protein_coding	receptor (calcitonin) activity modifying protein 2 [Source:MGI Symbol;Acc:MGI:1859650]	-
ENSMUSG00000001247	7.627194057051648	7.621438067265387	8.63912148283153	7.92535019079578	4.57351959422576	9.37078496035352	7.89869853126415	6.68894317267461	7.41187409815093	8.48623646697186	Lsr	7	30657195	30672889	-	2172	protein_coding	lipolysis stimulated lipoprotein receptor [Source:MGI Symbol;Acc:MGI:1927471]	-
ENSMUSG00000001248	25.323429529405804	28.3253232653996	21.6316409016027	20.4201099382674	35.9513945596788	23.2905727180743	26.6452745438668	26.3446561223455	28.5182493662027	31.7931130291834	Gramd1a	7	30829552	30855321	-	5239	protein_coding	GRAM domain containing 1A [Source:MGI Symbol;Acc:MGI:105490]	-
ENSMUSG00000001249	5.5749067027183425	5.181255329088318	4.53020921260694	6.57605014124357	2.92576239299204	8.26760506403082	6.90649614160721	4.73161405897427	3.95029479048169	5.1366163252901	Hpn	7	30798150	30814715	-	4101	protein_coding	hepsin [Source:MGI Symbol;Acc:MGI:1196620]	-
ENSMUSG00000001260	0.0	0.0	0.0	0.0	0.0	0.0	0.0	0.0	0.0	0.0	Gabrg1	5	70908390	70999960	-	7869	protein_coding	gamma-aminobutyric acid (GABA) A receptor, subunit gamma 1 [Source:MGI Symbol;Acc:MGI:103156]	-
ENSMUSG00000001270	16.649457878884327	17.069188756120024	13.588855457533	14.8871870726541	16.7518035385964	21.3699854467538	22.4463885155836	15.0037614812099	14.4546385380379	16.3719664896487	Ckb	12	111635795	111638772	-	2895	protein_coding	creatine kinase, brain [Source:MGI Symbol;Acc:MGI:88407]	-
ENSMUSG00000001280	10.293807613212946	9.745806701640984	9.83224418379206	10.5023733362964	12.7123192546592	8.12829367810413	10.70568522311	8.75616005872141	10.8182264865419	8.70315503819063	Sp1	15	102314578	102344839	+	8262	protein_coding	trans-acting transcription factor 1 [Source:MGI Symbol;Acc:MGI:98372]	zf-C2H2
ENSMUSG00000001281	17.382497136544497	10.856135918960097	9.28919399045054	6.49058522966063	45.129301527998	8.62090779806881	11.5981904576197	11.5316043897602	11.6418647218984	8.65288410656209	Itgb7	15	102124430	102140379	-	2770	protein_coding	integrin beta 7 [Source:MGI Symbol;Acc:MGI:96616]	-
ENSMUSG00000001285	14.886301361067503	14.039695289098049	15.2187467962571	12.1276854802972	14.1742027338795	18.0245704338362	12.3550893493964	12.7779623518295	14.4275332012831	16.5981962538832	Myg1	15	102240144	102246574	+	2823	protein_coding	melanocyte proliferating gene 1 [Source:MGI Symbol;Acc:MGI:1929864]	-
ENSMUSG00000001288	15.814181731886727	15.085630139009577	18.2252198451459	14.872684599096	14.681973675874	15.476848807431	6.609174342376	17.4684565960541	14.7311119106852	21.533777706923	Rarg	15	102143373	102165952	-	4261	protein_coding	retinoic acid receptor, gamma [Source:MGI Symbol;Acc:MGI:97858]	THR-like
ENSMUSG00000001289	128.686942375401	138.8454463149485	138.871451048055	131.443316344678	117.219175228313	127.213826880558	176.36178843187	126.564070303602	123.863895831221	128.592030693101	Pfdn5	15	102234551	102240308	+	1394	protein_coding	prefoldin 5 [Source:MGI Symbol;Acc:MGI:1928753]	-
ENSMUSG00000001300	12.537978674851304	11.479998879156792	17.426555028037	15.4109555275008	8.23064857833911	9.0837555655283	11.2149061760528	12.9267972188277	15.0315297305667	6.74676239117997	Efnb2	8	8667434	8711242	-	6855	protein_coding	ephrin B2 [Source:MGI Symbol;Acc:MGI:105097]	-
ENSMUSG00000001305	3.702122919359957	4.640682763980075	4.31622011597038	3.93671128821389	3.27365580676705	3.28190446648851	5.07182883374624	3.64059085475675	5.78554146350894	4.06476990390837	Rrp15	1	186453175	186481555	-	3239	protein_coding	ribosomal RNA processing 15 homolog [Source:MGI Symbol;Acc:MGI:1914473]	-
ENSMUSG00000001313	9.244704109638722	9.942866148031076	9.87268607527784	12.0461782821842	5.69289697195993	9.36705510913292	10.0443855666225	9.32588876746984	12.4280925028241	7.97309775520786	Rnd2	11	101355825	101362679	+	1990	protein_coding	Rho family GTPase 2 [Source:MGI Symbol;Acc:MGI:1338755]	-
ENSMUSG00000001323	2.139612840605243	2.374859672095255	2.23062882007529	0.936751674110921	2.15396274680154	3.23710812143322	2.78621296130752	2.54229272189263	2.30533527175345	1.86559773342742	Srr	11	74797185	74816774	-	4560	protein_coding	serine racemase [Source:MGI Symbol;Acc:MGI:1351636]	-
ENSMUSG00000001333	0.4326862172894226	0.246567687080246	0.0649140041261394	1.31430723949854	0.175494391892063	0.176029233640948	0.282754723736959	0.0	0.585562023269191	0.117954001314834	Sync	4	129181410	129202352	+	2862	protein_coding	syncoilin [Source:MGI Symbol;Acc:MGI:1916078]	-
ENSMUSG00000001334	1.5030323542461035	1.316584666428671	0.0840498913359622	4.36109389434886	0.363564929131441	1.20342070216815	1.23012120202958	1.80075069423364	1.96666996384932	0.268796805602144	Fndc5	4	129030792	129038386	+	2763	protein_coding	fibronectin type III domain containing 5 [Source:MGI Symbol;Acc:MGI:1917614]	-
ENSMUSG00000001348	21.001184909132178	9.501954605365173	6.40634068306934	5.59034334859461	64.6868870496571	7.32116855520767	13.3943837683064	8.74997181298432	8.18050862763145	7.68295421253852	Acp5	9	22038023	22047007	-	2030	protein_coding	acid phosphatase 5, tartrate resistant [Source:MGI Symbol;Acc:MGI:87883]	-
ENSMUSG00000001349	2.1719709778801124	3.60221088213968	2.003152212853	3.16911014127078	1.12185559729247	2.3937659601042	5.23524091455871	2.8914488038693	4.90022956314744	1.38192424698327	Cnn1	9	22010512	22020926	+	2736	protein_coding	calponin 1 [Source:MGI Symbol;Acc:MGI:104979]	-
ENSMUSG00000001366	11.5486401526979	11.451227931110132	11.0314791668741	10.6018692508263	12.9851145345956	11.5760976584956	8.78876037756863	11.8333868388903	10.3434136924866	14.839350815495	Fbxo9	9	77988781	78016347	-	3103	protein_coding	f-box protein 9 [Source:MGI Symbol;Acc:MGI:1918788]	-
ENSMUSG00000001376	3.241512715710015	3.104201251161175	3.27295200934721	3.71160508894421	3.00215682636872	2.97933693817992	2.85501528560586	3.57027853445332	2.95648606188155	3.03502512270397	Vps50	6	3498382	3603531	+	10856	protein_coding	VPS50 EARP/GARPII complex subunit [Source:MGI Symbol;Acc:MGI:1920538]	-
ENSMUSG00000001380	30.158836882567325	25.5951022741251	32.3052884588206	35.1733972505281	21.7800947583575	31.3765670625631	28.9039343236185	20.1296257723166	28.1004508098668	25.2463981906985	Hars	18	36899581	36916258	-	2447	protein_coding	histidyl-tRNA synthetase [Source:MGI Symbol;Acc:MGI:108087]	-
ENSMUSG00000001383	31.506000935067377	32.8416511071725	33.2217701741807	30.9674361476055	28.8509530374406	32.9838443810427	43.2408551998156	26.7585300556542	28.5465183073675	32.8207008658527	Zmat2	18	36926929	36932719	+	2592	protein_coding	zinc finger, matrin type 2 [Source:MGI Symbol;Acc:MGI:1913742]	-
ENSMUSG00000001403	2.428432815381082	2.252242213299334	1.87570263268713	0.318775196563119	4.59336321424565	2.92589021802843	3.76609716690601	2.65996503605881	1.9337059737651	0.649200676467416	Ube2c	2	164611818	164620742	+	2600	protein_coding	ubiquitin-conjugating enzyme E2C [Source:MGI Symbol;Acc:MGI:1915862]	-
ENSMUSG00000001415	11.995160811612424	12.741850572354924	11.8118057569774	10.6961085218275	12.5157070054363	12.9570219622085	11.8315291498544	13.3685468952058	12.469725269219	13.2976009751405	Smg5	3	88243567	88269645	+	6956	protein_coding	SMG5 nonsense mediated mRNA decay factor [Source:MGI Symbol;Acc:MGI:2447364]	-
ENSMUSG00000001416	19.601030628975774	19.54864619160275	21.174112518264	20.847997941632	17.4956062156181	18.886405840389	23.1339616830354	15.7777987750368	20.9674158359193	18.3154084724195	Cct3	3	88204423	88229074	+	6370	protein_coding	chaperonin containing Tcp1, subunit 3 (gamma) [Source:MGI Symbol;Acc:MGI:104708]	-
ENSMUSG00000001418	11.828825860092996	10.007696115496675	12.5362036208751	8.40135552220079	15.3024079911606	11.0753363061355	9.21028004838637	9.57764936838485	9.63051142392708	11.6123436212884	Glmp	3	88232330	88238620	+	6291	protein_coding	glycosylated lysosomal membrane protein [Source:MGI Symbol;Acc:MGI:1913318]	NCU-G1
ENSMUSG00000001419	29.702880840833828	25.642479460004324	28.9928393887412	33.5020214934339	31.9644341819726	24.3522282991876	24.3381659950429	23.3103250919663	31.2087347762013	23.7126919768068	Mef2d	3	88049679	88079393	+	5985	protein_coding	myocyte enhancer factor 2D [Source:MGI Symbol;Acc:MGI:99533]	SRF
ENSMUSG00000001420	1.0271724435117195	1.2422462601750484	1.100539809995	1.33552795263395	1.18820310114832	0.484418910269608	1.8619282038275	0.580927615788794	1.62188542171857	0.904243799365329	Tmem79	3	88235962	88243455	-	2912	protein_coding	transmembrane protein 79 [Source:MGI Symbol;Acc:MGI:1919163]	-
ENSMUSG00000001424	8.0213444617313	9.182712248551635	7.77352351460784	6.09648987175137	9.80930373128775	8.40606072927824	8.66721328487506	8.8678380428855	10.2484456764976	8.94735198994838	Snd1	6	28475138	28935161	+	9757	protein_coding	staphylococcal nuclease and tudor domain containing 1 [Source:MGI Symbol;Acc:MGI:1929266]	-
ENSMUSG00000001435	3.932533238855627	4.15334540819983	4.13455792909243	3.32350724803024	5.1507016622769	3.12136611602294	3.42323705658093	3.26690441749785	5.51892074246987	4.40431941625067	Col18a1	10	76888012	77002382	-	7021	protein_coding	collagen, type XVIII, alpha 1 [Source:MGI Symbol;Acc:MGI:88451]	-
ENSMUSG00000001436	1.5815861478181223	1.2983575999702481	1.22015683337098	1.08454954903042	2.19912158522109	1.82251662365	0.906130254208208	2.29274649437523	0.962318983977275	1.03223466732028	Slc19a1	10	76868075	76896836	+	4644	protein_coding	solute carrier family 19 (folate transporter), member 1 [Source:MGI Symbol;Acc:MGI:103182]	-
ENSMUSG00000001440	26.262155978521825	22.921209611664278	29.3265069759216	27.1563574128278	24.897301497379	23.6684580279589	20.9617532777716	21.8800062812588	26.9487614455129	21.8943174421138	Kpnb1	11	97050540	97078707	-	6590	protein_coding	karyopherin (importin) beta 1 [Source:MGI Symbol;Acc:MGI:107532]	-
ENSMUSG00000001441	12.6223301828	14.749068112225551	12.7748976471503	14.3329397288996	10.664243309471	12.7172400456791	13.6558524495084	15.7080262733572	14.2288779253576	15.403515800679	Npepps	11	97096668	97171464	-	7206	protein_coding	aminopeptidase puromycin sensitive [Source:MGI Symbol;Acc:MGI:1101358]	-
ENSMUSG00000001444	1.0138073677351005	0.4238258998357185	0.690715791090575	0.179375110606257	3.18513856924357	0.0	1.13840597575286	0.0	0.204116548596466	0.352781074993548	Tbx21	11	96988897	97006157	-	2488	protein_coding	T-box 21 [Source:MGI Symbol;Acc:MGI:1888984]	T-box
ENSMUSG00000001445	19.16183959119865	18.24399618998705	16.8325851290658	20.1940727565161	23.4272683359144	16.1934321432983	19.2361283284591	19.8378097688648	15.5206972984766	18.3813493641477	Mrpl10	11	96932386	96940039	+	1708	protein_coding	mitochondrial ribosomal protein L10 [Source:MGI Symbol;Acc:MGI:1333801]	-
ENSMUSG00000001467	7.652886103963753	7.026644169216915	7.77430844727401	6.13723481491849	6.86371882798871	9.8362823256738	7.66169875610654	6.23202087201961	6.06189625645571	8.1509607922858	Cyp51	5	4131145	4154746	-	4415	protein_coding	cytochrome P450, family 51 [Source:MGI Symbol;Acc:MGI:106040]	-
ENSMUSG00000001472	100.5604597322188	116.05021187123	107.480627683571	102.386571482388	90.4097616958212	101.964878067095	110.066194911803	116.291323878618	113.882855779946	123.960472914553	Tcf25	8	124100492	124130574	+	5390	protein_coding	transcription factor 25 (basic helix-loop-helix) [Source:MGI Symbol;Acc:MGI:1914105]	-
ENSMUSG00000001473	11.173748389397701	13.449129997934289	11.911666483446	16.6124127876554	8.97678658830408	7.19412769818533	20.8205170341878	6.39032997388775	17.7755109926356	8.81016199102601	Tubb6	18	67523787	67535819	+	2437	protein_coding	tubulin, beta 6 class V [Source:MGI Symbol;Acc:MGI:1915201]	-
ENSMUSG00000001482	5.277208400288012	4.782103659078885	4.76260853412392	5.40934317216909	6.92526032033958	4.01162157451946	4.44276435297443	4.32306398912925	5.55308146419373	4.80950483001813	Def8	8	124150266	124190009	+	4408	protein_coding	differentially expressed in FDCP 8 [Source:MGI Symbol;Acc:MGI:1346331]	-
ENSMUSG00000001493	2.5499562555343003	2.5144785232644153	3.25205175608233	1.63107596087054	2.35452350199172	2.96217380319261	2.65147277430287	2.74678331546054	2.78082229330237	1.87883570999188	Meox1	11	101768336	101785200	-	2228	protein_coding	mesenchyme homeobox 1 [Source:MGI Symbol;Acc:MGI:103220]	Homeobox
ENSMUSG00000001494	0.013506102764200424	0.0	0.0	0.0	0.0540244110568017	0.0	0.0	0.0	0.0	0.0	Sost	11	101853284	101857841	-	2066	protein_coding	sclerostin [Source:MGI Symbol;Acc:MGI:1921749]	-
ENSMUSG00000001496	104.93975827002295	114.94446380095013	128.633437541936	83.6756849528807	70.1026612735341	137.347249311741	84.5691322106078	123.686576348008	77.1233622473947	174.39878439779	Nkx2-1	12	56578743	56583693	-	2842	protein_coding	NK2 homeobox 1 [Source:MGI Symbol;Acc:MGI:108067]	Homeobox
ENSMUSG00000001497	0.6806259535398143	0.40090497415042814	0.07349045878521	0.895294262499267	0.0	1.75371909287478	0.816286491022429	0.413310749729109	0.0401773712743677	0.333845284575807	Pax9	12	56738552	56759607	+	5056	protein_coding	paired box 9 [Source:MGI Symbol;Acc:MGI:97493]	PAX
ENSMUSG00000001504	25.681267560600972	29.3675778616903	33.9075393070071	24.1072528296667	16.2048377332289	28.5054403725012	29.9829594001089	24.6499725698978	23.3805369001828	39.4568425765717	Irx2	13	72776939	72782317	+	3282	protein_coding	Iroquois homeobox 2 [Source:MGI Symbol;Acc:MGI:1197526]	Homeobox
ENSMUSG00000001506	20.741406387139776	16.78557433621865	25.6539145325181	15.3194723443559	22.2871727510914	19.7050659205937	12.3427283765734	13.8127593088546	25.4423953515393	15.5444143079073	Col1a1	11	94827050	94843868	+	6563	protein_coding	collagen, type I, alpha 1 [Source:MGI Symbol;Acc:MGI:88467]	-
ENSMUSG00000001507	48.70485055962763	55.765509855743275	55.621285907794	54.2978557228179	26.359380600466	58.5408800074326	50.5104323101676	56.1069670207196	64.098373007846	52.3462670842399	Itga3	11	94935300	94967627	-	5710	protein_coding	integrin alpha 3 [Source:MGI Symbol;Acc:MGI:96602]	-
ENSMUSG00000001508	5.240467164166627	1.490688387684077	0.10708004599943	19.8063205703195	0.0321655427214272	1.01630249762615	1.39926919769771	0.0	3.62953340867971	0.933950944358888	Sgca	11	94853617	94867153	-	1735	protein_coding	sarcoglycan, alpha (dystrophin-associated glycoprotein) [Source:MGI Symbol;Acc:MGI:894698]	-
ENSMUSG00000001510	0.0590935076515829	0.6952302293006337	0.0	0.195642621596084	0.0214066807141067	0.0193247282961409	1.55205987597847	0.209935618910023	0.837637316265604	0.181288106048438	Dlx3	11	95010945	95016122	+	2607	protein_coding	distal-less homeobox 3 [Source:MGI Symbol;Acc:MGI:94903]	Homeobox
ENSMUSG00000001517	1.2284836026510448	0.8876926440818207	1.04128086962819	1.141252876121	1.70699863145899	1.024402033396	1.3923385108478	0.337232347164641	0.847285877635882	0.97391384067896	Foxm1	6	128339930	128353109	+	5754	protein_coding	forkhead box M1 [Source:MGI Symbol;Acc:MGI:1347487]	Fork_head
ENSMUSG00000001518	3.4156779161194826	3.97515342640799	2.99123566349767	3.53995004075166	3.53907095261475	3.59245500761385	4.12833053832207	3.82836653864076	2.97720209596577	4.96671453270336	Itfg2	6	128386407	128401894	-	7096	protein_coding	integrin alpha FG-GAP repeat containing 2 [Source:MGI Symbol;Acc:MGI:1915450]	-
ENSMUSG00000001520	0.32933594221345025	0.25919985830983233	0.148350183504667	0.288484340781104	0.50504268435906	0.37546656020897	0.43079266400595	0.0794592627335782	0.310896070718237	0.215651435781564	Nrip2	6	128376259	128393390	+	3757	protein_coding	nuclear receptor interacting protein 2 [Source:MGI Symbol;Acc:MGI:1891884]	-
ENSMUSG00000001521	4.176683549754385	5.006307990308489	4.77783955513968	4.3199464659485	3.04663674556357	4.56231143236579	4.99822092867049	5.97035596501373	4.07708712996152	4.97956793758822	Tulp3	6	128298124	128332814	-	9342	protein_coding	tubby-like protein 3 [Source:MGI Symbol;Acc:MGI:1329045]	Tub
ENSMUSG00000001524	4.41360486153172	4.273180779948065	3.53286580983027	5.17660898735159	4.41336877599733	4.53157587294769	4.27460619932556	4.98598679091949	4.00080757407153	3.83132255547568	Gtf2h4	17	35978622	35984631	-	3313	protein_coding	general transcription factor II H, polypeptide 4 [Source:MGI Symbol;Acc:MGI:1338799]	-
ENSMUSG00000001525	59.28305764701555	53.49955835610805	63.7288406468391	48.4438651584951	81.4547171370181	43.5048076457099	52.8550422006414	56.39468917391	60.8128169541779	43.9356850957029	Tubb5	17	36144813	36149198	-	3327	protein_coding	tubulin, beta 5 class I [Source:MGI Symbol;Acc:MGI:107812]	-
ENSMUSG00000001542	4.24687576858227	4.0904051109312425	3.49715280470767	5.48158406788433	4.65627977510932	3.35248642662776	5.01454627365814	3.64503602063557	3.89614212019371	3.80589602923755	Ell2	13	75854876	75920483	+	9828	protein_coding	elongation factor for RNA polymerase II 2 [Source:MGI Symbol;Acc:MGI:2183438]	-
ENSMUSG00000001552	45.560417017046746	39.94481902403578	57.2492044175296	49.3219920350457	30.1754372037652	45.4950344118465	27.2849521746012	46.793886171408	46.6652801084207	39.0351576417132	Jup	11	100259784	100288589	-	6436	protein_coding	junction plakoglobin [Source:MGI Symbol;Acc:MGI:96650]	-
ENSMUSG00000001555	10.391152742365428	10.811145174676689	13.5777315908119	9.73160395640732	8.38534328114452	9.86993214109797	8.93339224070178	9.44238198183758	14.447974357008	10.4208321191594	Fkbp10	11	100306523	100315650	+	2935	protein_coding	FK506 binding protein 10 [Source:MGI Symbol;Acc:MGI:104769]	-
ENSMUSG00000001558	0.12695763987675568	0.2111003857131265	0.0429856269803357	0.0	0.464844932526687	0.0	0.262133648095615	0.253263377370861	0.32900451738603	0.0	Klhl10	11	100332743	100347848	+	2161	protein_coding	kelch-like 10 [Source:MGI Symbol;Acc:MGI:2181067]	-
ENSMUSG00000001566	0.0	0.0	0.0	0.0	0.0	0.0	0.0	0.0	0.0	0.0	Mnx1	5	29678032	29683468	-	2250	protein_coding	motor neuron and pancreas homeobox 1 [Source:MGI Symbol;Acc:MGI:109160]	Homeobox
ENSMUSG00000001569	4.98865961377781	4.50723490466765	5.54916647068184	5.75949986857976	3.72370509520716	4.92226702064248	5.62754181556741	4.04203382379297	4.50522720766527	3.85413677164495	Nom1	5	29639662	29662841	+	9232	protein_coding	nucleolar protein with MIF4G domain 1 [Source:MGI Symbol;Acc:MGI:1861749]	-
ENSMUSG00000001576	6.642755059746893	5.732654425034742	7.07036423778104	5.84612477945415	7.34008058401659	6.31445063773579	6.23686041004271	5.07735719006298	5.78235909746741	5.83404100256587	Ergic1	17	26780463	26875908	+	8888	protein_coding	endoplasmic reticulum-golgi intermediate compartment (ERGIC) 1 [Source:MGI Symbol;Acc:MGI:1914708]	-
ENSMUSG00000001583	4.456680353534165	4.970563478029111	5.07850197134875	4.42397539237492	2.49782976167911	5.82641428873388	5.97999485600641	5.33566920407275	4.46974160594912	4.09684824608816	Tnk1	11	69741831	69749556	-	3329	protein_coding	tyrosine kinase, non-receptor, 1 [Source:MGI Symbol;Acc:MGI:1930958]	-
ENSMUSG00000001588	7.639698078458518	3.827369089783023	3.28492407411381	3.51580680096265	21.7028064639852	2.05525497477241	3.38429233178303	3.61073771121631	4.59119126798752	3.72325504814523	Acap1	11	69772393	69786365	-	4878	protein_coding	ArfGAP with coiled-coil, ankyrin repeat and PH domains 1 [Source:MGI Symbol;Acc:MGI:2388270]	-
ENSMUSG00000001604	14.82345982341059	12.105222540086052	10.4503432392569	30.8301154390331	5.02264949595085	12.9907311194015	13.4103294632686	12.1899117120105	11.6803653768842	11.1402836081809	Tcea3	4	135975040	136002209	+	1400	protein_coding	transcription elongation factor A (SII), 3 [Source:MGI Symbol;Acc:MGI:1196908]	-
ENSMUSG00000001622	0.0	0.0	0.0	0.0	0.0	0.0	0.0	0.0	0.0	0.0	Csn3	5	88073438	88080524	+	4152	protein_coding	casein kappa [Source:MGI Symbol;Acc:MGI:107461]	-
ENSMUSG00000001627	35.577244343858446	41.6943749886579	41.7680726712986	48.8012284530224	19.6439878241544	32.0956884269584	44.8689753294751	35.7575046909959	46.9870859194503	39.1639340147103	Ifrd1	12	40251566	40298503	-	5858	protein_coding	interferon-related developmental regulator 1 [Source:MGI Symbol;Acc:MGI:1316717]	-
ENSMUSG00000001630	5.9097075925223805	7.3973621182749625	7.46181156609962	6.03582544312136	4.17410534158029	5.96708801928825	4.85878068986079	8.53375384991034	8.07551989706175	8.12139403626697	Stk38l	6	146626493	146680310	+	4880	protein_coding	serine/threonine kinase 38 like [Source:MGI Symbol;Acc:MGI:1922250]	-
ENSMUSG00000001632	10.799543218028312	11.993102055138475	12.4559335260651	11.8406246488558	9.65656661708602	9.24504808010633	12.8447641953776	11.3395893049401	13.5594331164404	10.2286216037958	Brpf1	6	113284098	113301821	+	6779	protein_coding	bromodomain and PHD finger containing, 1 [Source:MGI Symbol;Acc:MGI:1926033]	-
ENSMUSG00000001642	9.72736837609743	8.946564707729117	9.92184305635551	10.3343390298015	10.0844385951621	8.56885282307061	9.04415131341914	9.24593124284954	10.0793063325253	7.41686994212249	Akr1b3	6	34279369	34294413	-	8384	protein_coding	aldo-keto reductase family 1, member B3 (aldose reductase) [Source:MGI Symbol;Acc:MGI:1353494]	-
ENSMUSG00000001655	0.0	0.0	0.0	0.0	0.0	0.0	0.0	0.0	0.0	0.0	Hoxc13	15	102829538	102837249	+	2461	protein_coding	homeobox C13 [Source:MGI Symbol;Acc:MGI:99560]	Homeobox
ENSMUSG00000001656	0.0	0.0	0.0	0.0	0.0	0.0	0.0	0.0	0.0	0.0	Hoxc11	15	102862862	102866143	+	2021	protein_coding	homeobox C11 [Source:MGI Symbol;Acc:MGI:96193]	Homeobox
ENSMUSG00000001657	0.894866812385875	0.0	0.0	3.5794672495435	0.0	0.0	0.0	0.0	0.0	0.0	Hoxc8	15	102899039	102902543	+	2832	protein_coding	homeobox C8 [Source:MGI Symbol;Acc:MGI:96198]	Homeobox
ENSMUSG00000001661	0.4840363528132815	0.021089782928073376	0.0	1.77391513037616	0.162230280876966	0.0	0.0	0.0	0.0843591317122935	0.0	Hoxc6	15	102906689	102920313	+	2408	protein_coding	homeobox C6 [Source:MGI Symbol;Acc:MGI:96197]	Homeobox
ENSMUSG00000001663	27.878767448688276	28.501912073420925	31.0653018921481	25.2433238116083	24.5434879383288	30.6629561526679	35.2720233558395	22.0770385210576	30.8095228328353	25.8490635839513	Gstt1	10	75619647	75634418	-	1528	protein_coding	glutathione S-transferase, theta 1 [Source:MGI Symbol;Acc:MGI:107379]	-
ENSMUSG00000001665	9.151990309623155	10.208832056917911	9.09093425405883	5.64203887722335	8.65723610268584	13.2177520045246	7.287830054398	14.1157387904806	6.09357494821945	13.3381844345736	Gstt3	10	75609949	75617248	-	3842	protein_coding	glutathione S-transferase, theta 3 [Source:MGI Symbol;Acc:MGI:2143526]	-
ENSMUSG00000001666	10.277099364251963	8.780779315455149	8.65228935721137	9.64985717927166	8.66347476662502	14.1427761538998	10.5735635126588	7.14460068132728	8.14649477886066	9.25845828897386	Ddt	10	75607064	75609248	-	773	protein_coding	D-dopachrome tautomerase [Source:MGI Symbol;Acc:MGI:1298381]	-
ENSMUSG00000001670	12.260137869695471	23.707447615298275	17.9024591042571	15.2959075606586	3.50390424526948	12.3382805685967	17.9345971852661	15.8263523436515	32.2653860541969	28.8034548780786	Tat	8	110717069	110726435	+	2405	protein_coding	tyrosine aminotransferase [Source:MGI Symbol;Acc:MGI:98487]	-
ENSMUSG00000001672	3.9653639878709024	4.022624109056363	4.86522949560747	2.71793712051381	2.46408234170007	5.81420699366226	2.04528786859987	5.37848151552826	3.89696032803952	4.7697667240578	Marveld3	8	110674546	110688835	-	3284	protein_coding	MARVEL (membrane-associating) domain containing 3 [Source:MGI Symbol;Acc:MGI:1920858]	-
ENSMUSG00000001674	16.225609033584803	12.84260711623145	13.8608392004105	18.0506615532721	17.1040241035423	15.8869112771143	15.6112720604732	10.0391162233264	15.3600210090179	10.3600191721083	Ddx18	1	121481564	121495718	-	2483	protein_coding	DEAD box helicase 18 [Source:MGI Symbol;Acc:MGI:1914192]	-
ENSMUSG00000001687	21.4433231585954	17.98956231704495	23.7506497372534	23.626682264409	20.453916884803	17.9420437479162	18.9569758542706	15.0529905063108	21.0398841578953	16.9083987497031	Ubl3	5	148441445	148489599	-	8098	protein_coding	ubiquitin-like 3 [Source:MGI Symbol;Acc:MGI:1344373]	-
ENSMUSG00000001700	8.260241015682393	7.623442898127977	4.86623562627053	8.981164192657	13.1877592368884	6.00580500691364	11.8273029767247	5.55458817154117	8.73677773430398	4.37510270994206	Gramd3	18	56533409	56636864	+	5679	protein_coding	GRAM domain containing 3 [Source:MGI Symbol;Acc:MGI:1914815]	-
ENSMUSG00000001707	3.52976656566592	3.03988230690371	3.40822438396942	2.70131882872032	3.78673468633418	4.22278836363976	4.72079716529578	2.01646481485452	2.29207153876196	3.13019570870258	Eef1e1	13	38828183	38843034	-	3257	protein_coding	eukaryotic translation elongation factor 1 epsilon 1 [Source:MGI Symbol;Acc:MGI:1913393]	-
ENSMUSG00000001729	50.73032358799455	51.3147529621992	57.156424223819	53.5959273870154	41.1132227869303	51.0557199542135	55.5096373438551	48.382783211683	57.3274027982538	44.0391884950049	Akt1	12	112620255	112641318	-	4098	protein_coding	thymoma viral proto-oncogene 1 [Source:MGI Symbol;Acc:MGI:87986]	-
ENSMUSG00000001739	7.725129394772653	5.12777597361735	8.68128534418283	5.43298593012473	9.19610443389202	7.59014187089103	3.65760008739063	4.33362863046609	3.96900976943169	8.55086540718099	Cldn15	5	136995470	137004712	+	2124	protein_coding	claudin 15 [Source:MGI Symbol;Acc:MGI:1913103]	-
ENSMUSG00000001741	5.639360526880974	2.59890103775487	3.10033493006137	3.47754759887039	12.885684092176	3.09387548641614	1.75944980681901	2.80246033884072	3.16392328957309	2.66977071578666	Il16	7	83292033	83394934	-	7865	protein_coding	interleukin 16 [Source:MGI Symbol;Acc:MGI:1270855]	-
ENSMUSG00000001750	33.6908085582401	42.66124902825752	31.6736692765851	30.1392495208059	37.1603560602732	35.7899593752962	38.8887197647058	48.6522034128224	38.9680175605275	44.1360553749744	Tcirg1	19	3946050	3957133	-	4603	protein_coding	T cell, immune regulator 1, ATPase, H+ transporting, lysosomal V0 protein A3 [Source:MGI Symbol;Acc:MGI:1350931]	-
ENSMUSG00000001751	10.96376779841119	9.537619827389209	8.75448869303183	7.62757806674733	15.0960830515369	12.3769213823287	9.37724446784177	11.6805714105965	7.94816631789808	9.14449711322049	Naglu	11	100960838	100968498	+	2658	protein_coding	alpha-N-acetylglucosaminidase (Sanfilippo disease IIIB) [Source:MGI Symbol;Acc:MGI:1351641]	-
ENSMUSG00000001755	14.803669462367274	17.395514878061746	14.8879826948449	12.9867258313821	15.0856619748165	16.2543073484256	16.1453637621109	19.749178944453	14.1883997314026	19.4991170742805	Coasy	11	100973391	100977445	+	2867	protein_coding	Coenzyme A synthase [Source:MGI Symbol;Acc:MGI:1918993]	-
ENSMUSG00000001761	3.19302809773552	3.3717033548852973	3.81747698237693	3.18718485088904	3.45506340230267	2.31238715537344	2.64901084429234	4.28416562425386	3.58678639467139	2.9668505563236	Smo	6	29735502	29761364	+	5621	protein_coding	smoothened, frizzled class receptor [Source:MGI Symbol;Acc:MGI:108075]	-
ENSMUSG00000001763	0.7803109134475568	0.9404047780724007	0.634776490204031	0.552257318396164	1.04202117657413	0.892188668615902	0.903487066822719	1.12055914855747	0.879803225442168	0.857769671467246	Tspan33	6	29694221	29718558	+	5195	protein_coding	tetraspanin 33 [Source:MGI Symbol;Acc:MGI:1919012]	-
ENSMUSG00000001767	7.163608101115422	7.0089704222407025	6.89923226918218	6.81668084221863	6.98316108091213	7.95535821214875	7.05246478869105	7.41661471997921	7.06803994551987	6.49876223477268	Crnkl1	2	145759399	145776934	-	3844	protein_coding	crooked neck pre-mRNA splicing factor 1 [Source:MGI Symbol;Acc:MGI:1914127]	-
ENSMUSG00000001768	13.391238206456283	13.405255653272423	18.5602562918061	14.6844186013283	8.18466232593653	12.1356156067542	10.7985361110825	14.8103236928419	16.0674693939309	11.9446934152344	Rin2	2	145517135	145729536	+	11271	protein_coding	Ras and Rab interactor 2 [Source:MGI Symbol;Acc:MGI:1921280]	-
ENSMUSG00000001773	0.43395611927614797	0.13824783432683424	0.144691495178357	0.357504893341816	0.904042138419676	0.329585950164743	0.0	0.0	0.300591821970472	0.252399515336865	Folh1	7	86368185	86425151	-	3210	protein_coding	folate hydrolase 1 [Source:MGI Symbol;Acc:MGI:1858193]	-
ENSMUSG00000001774	6.626035970347987	7.225320477975117	6.07675333731127	6.53876036695222	8.22445643731023	5.66417373981823	8.02984196299508	7.01397198686731	5.2220080169655	8.63545994507258	Chordc1	9	18203421	18228738	+	7498	protein_coding	cysteine and histidine-rich domain (CHORD)-containing, zinc-binding protein 1 [Source:MGI Symbol;Acc:MGI:1914167]	-
ENSMUSG00000001783	52.3111043034734	57.37024250730455	56.9606981402961	46.0547874805149	49.7036357598026	56.52529583328	76.3134130661776	47.0719812315355	57.6589987596127	48.4365769718924	Rtcb	10	85774501	85793687	-	2615	protein_coding	RNA 2',3'-cyclic phosphate and 5'-OH ligase [Source:MGI Symbol;Acc:MGI:106379]	-
ENSMUSG00000001785	8.898070849571926	8.112555737125362	7.51471165780839	8.6899288797968	9.01034258847592	10.3773002722066	8.00441908995705	9.11550162013022	8.00947231234926	7.32082992606492	Pwp1	10	85665358	85724960	+	2942	protein_coding	PWP1 homolog, endonuclein [Source:MGI Symbol;Acc:MGI:1914735]	-
ENSMUSG00000001786	4.699674433578507	5.38283539549248	4.84751628142443	4.40508119522498	5.02987373111224	4.51622652655238	6.83536210506411	4.8869139483458	5.111289759689	4.69777576887101	Fbxo7	10	85857836	85887737	+	6180	protein_coding	F-box protein 7 [Source:MGI Symbol;Acc:MGI:1917004]	-
ENSMUSG00000001794	150.49689259703698	159.09165215776974	192.084180941008	151.164047591054	124.298915664831	134.440426191255	167.892814508013	135.042845509045	171.194205643192	162.236742970829	Capns1	7	29886361	29898236	-	2477	protein_coding	calpain, small subunit 1 [Source:MGI Symbol;Acc:MGI:88266]	-
ENSMUSG00000001802	2.252803693426805	1.138234005212547	1.10679758184092	3.24201157355683	2.86160408634552	1.80080153196395	0.550974651462248	1.73612290123293	1.14534572613295	1.12049274202206	Lrp3	7	34899452	34914923	-	4700	protein_coding	low density lipoprotein receptor-related protein 3 [Source:MGI Symbol;Acc:MGI:3584516]	-
ENSMUSG00000001804	0.0	0.0	0.0	0.0	0.0	0.0	0.0	0.0	0.0	0.0	Dsg4	18	20569232	20604878	+	3478	protein_coding	desmoglein 4 [Source:MGI Symbol;Acc:MGI:2661061]	-
ENSMUSG00000001815	0.0	0.0	0.0	0.0	0.0	0.0	0.0	0.0	0.0	0.0	Evx2	2	74483335	74489901	-	4191	protein_coding	even-skipped homeobox 2 [Source:MGI Symbol;Acc:MGI:95462]	Homeobox
ENSMUSG00000001819	0.0	0.0	0.0	0.0	0.0	0.0	0.0	0.0	0.0	0.0	Hoxd13	2	74498654	74501943	+	2483	protein_coding	homeobox D13 [Source:MGI Symbol;Acc:MGI:96205]	Homeobox
ENSMUSG00000001823	0.0	0.0	0.0	0.0	0.0	0.0	0.0	0.0	0.0	0.0	Hoxd12	2	74505357	74508049	+	2534	protein_coding	homeobox D12 [Source:MGI Symbol;Acc:MGI:96204]	Homeobox
ENSMUSG00000001827	0.08699423152509625	0.23541483776255173	0.202202742500012	0.0	0.145774183600373	0.0	0.17615237686878	0.0	0.442178470098395	0.323328504083032	Folr1	7	101507538	101519995	-	2297	protein_coding	folate receptor 1 (adult) [Source:MGI Symbol;Acc:MGI:95568]	-
ENSMUSG00000001829	2.2073020396601	2.0879886942136925	1.55752549839884	3.01492203978372	2.5774417315232	1.67931888893464	2.19373378735439	1.29382310196325	2.55960512449618	2.30479276304095	Clpb	7	101312840	101444713	+	9960	protein_coding	ClpB caseinolytic peptidase B [Source:MGI Symbol;Acc:MGI:1100517]	-
ENSMUSG00000001833	13.0286592052697	12.841918262379025	13.5731967902766	13.9558361353229	11.9809663747163	12.604637520763	13.4908791461689	11.4943677154726	14.7842225111041	11.5982036767705	Septin7	9	25163735	25219867	+	11631	protein_coding	septin 7 [Source:MGI Symbol;Acc:MGI:1335094]	-
ENSMUSG00000001844	19.333856968742925	22.03965181317035	22.7202527594644	20.0570148116879	17.8294703941458	16.7286899096736	23.9891121653479	20.9164486678552	22.4840650016534	20.7689814178249	Zdhhc4	5	143302244	143315011	-	2864	protein_coding	zinc finger, DHHC domain containing 4 [Source:MGI Symbol;Acc:MGI:1920131]	-
ENSMUSG00000001847	74.98745204034867	65.87043310410036	87.0242106044877	93.6047630121509	53.7467188549506	65.5741156898055	76.0106204104192	49.0686220232539	81.0672117340028	57.3352782487255	Rac1	5	143489389	143513791	-	4496	protein_coding	Rac family small GTPase 1 [Source:MGI Symbol;Acc:MGI:97845]	-
ENSMUSG00000001855	3.3596345913873775	3.8497708002026423	3.10152713730231	3.38609951002961	4.00397568266089	2.9469360355567	4.33149557921406	3.1782457415461	4.61100952728359	3.27833235276682	Nup214	2	31864448	31943987	+	9659	protein_coding	nucleoporin 214 [Source:MGI Symbol;Acc:MGI:1095411]	-
ENSMUSG00000001864	0.6839727914200328	0.8475898281604091	0.633563578217733	0.885486657119776	0.692053777550547	0.524787152792075	0.742609839171665	0.765077873081321	1.04540882319853	0.83726277719012	Aif1l	2	31840151	31863454	+	4032	protein_coding	allograft inflammatory factor 1-like [Source:MGI Symbol;Acc:MGI:1919598]	-
ENSMUSG00000001865	0.228203424305848	0.3232418227302708	0.581722761432301	0.0	0.331090935791091	0.0	0.266725121732095	0.557567968746529	0.468674200442459	0.0	Cpa3	3	20269784	20296345	-	1517	protein_coding	carboxypeptidase A3, mast cell [Source:MGI Symbol;Acc:MGI:88479]	-
ENSMUSG00000001870	7.142723970899439	9.339722147746308	8.3803457148906	7.41850798848603	6.17006173854842	6.60198044167271	8.26577933882717	7.38572397800197	12.6259841360909	9.08140113806519	Ltbp1	17	75312563	75699507	+	10691	protein_coding	latent transforming growth factor beta binding protein 1 [Source:MGI Symbol;Acc:MGI:109151]	-
ENSMUSG00000001891	27.821983500190953	22.96286847133385	19.5076100581472	51.4984498064498	18.0386962817539	22.2431778544129	20.8573482989288	21.7079175991409	31.0265134963347	18.259694490931	Ugp2	11	21271138	21321201	-	3069	protein_coding	UDP-glucose pyrophosphorylase 2 [Source:MGI Symbol;Acc:MGI:2183447]	-
ENSMUSG00000001901	0.26597551353899723	0.228687522239063	0.274828224569543	0.215570716188077	0.204422038907239	0.36908107449113	0.182416234282373	0.30842612482301	0.214641577729504	0.209266152121365	Kcnh6	11	105898950	105925375	+	3549	protein_coding	potassium voltage-gated channel, subfamily H (eag-related), member 6 [Source:MGI Symbol;Acc:MGI:2684139]	-
ENSMUSG00000001909	10.753269568124132	11.1102203166072	9.15514441018873	11.2830041029001	10.9826761540596	11.5922536053481	12.3966020088452	10.7541568208252	11.0330400076747	10.2570824290837	Trmt1	8	85412936	85426437	+	6306	protein_coding	tRNA methyltransferase 1 [Source:MGI Symbol;Acc:MGI:1289155]	-
ENSMUSG00000001910	21.957712189196002	21.320363698540277	22.6713583267897	24.3805382520135	19.89617438299	20.8827777949908	25.924209222015	16.8865868408169	21.2461172059738	21.2245415253554	Nacc1	8	85397108	85414531	-	4673	protein_coding	nucleus accumbens associated 1, BEN and BTB (POZ) domain containing [Source:MGI Symbol;Acc:MGI:1914080]	-
ENSMUSG00000001911	15.986431572919873	13.664027387579726	16.3707669903805	20.5376048282265	12.0557556788494	14.9815987942231	12.7369790555135	12.2440930080467	15.6407866503024	14.0342508364563	Nfix	8	85426505	85526973	-	7351	protein_coding	nuclear factor I/X [Source:MGI Symbol;Acc:MGI:97311]	CTF/NFI
ENSMUSG00000001918	104.39092536787003	83.20338624394155	74.8500234672656	87.8942586066439	158.02014656164	96.7992728359306	79.4117962899005	85.070712173198	82.6931753153585	85.6378611973092	Slc1a5	7	16515265	16532199	+	4173	protein_coding	solute carrier family 1 (neutral amino acid transporter), member 5 [Source:MGI Symbol;Acc:MGI:105305]	-
ENSMUSG00000001924	32.295481574690825	30.131113982869678	33.4923730201449	34.0141535739274	36.8149287487671	24.8604709559239	30.1262455008779	23.1170090527644	37.2846005426132	29.9966008352232	Uba1	X	20524565	20549418	+	4819	protein_coding	ubiquitin-like modifier activating enzyme 1 [Source:MGI Symbol;Acc:MGI:98890]	-
ENSMUSG00000001930	22.735128962990377	29.807020514682623	25.067639410236	17.4032524518087	23.4429219225019	25.0267020674149	25.7775251925927	39.134160928036	29.884400958039	24.4319949800628	Vwf	6	125523737	125663642	+	16064	protein_coding	Von Willebrand factor [Source:MGI Symbol;Acc:MGI:98941]	-
ENSMUSG00000001942	0.9915491514831689	0.6224885927979176	0.646004726400771	0.935341150247125	1.37697143041003	1.00787929887475	0.686126681154908	0.639886646377651	0.469283332114668	0.694657711544443	Siae	9	37466994	37560951	+	10497	protein_coding	sialic acid acetylesterase [Source:MGI Symbol;Acc:MGI:104803]	-
ENSMUSG00000001943	31.1353998756592	39.35635444858013	34.805140696913	32.9567484673139	26.282125260941	30.4975850774689	49.2743326578518	39.7736237192576	41.0841333312642	27.2933280859469	Vsig2	9	37450551	37455501	+	1979	protein_coding	V-set and immunoglobulin domain containing 2 [Source:MGI Symbol;Acc:MGI:1928009]	-
ENSMUSG00000001946	116.32547724281562	121.02763425289953	155.278905473436	141.074980606657	63.1456612210385	105.802361670131	182.961971863642	85.0360077573109	133.735852649301	82.3767047413443	Esam	9	37439374	37449615	+	2867	protein_coding	endothelial cell-specific adhesion molecule [Source:MGI Symbol;Acc:MGI:1916774]	-
ENSMUSG00000001948	7.61107050135033	8.592206847955168	4.85909770471258	11.8376463191205	2.20914523855834	11.5383927430099	10.9831422039835	10.5980882375671	4.4513952384962	8.33620171177387	Spa17	9	37514586	37525018	-	1061	protein_coding	sperm autoantigenic protein 17 [Source:MGI Symbol;Acc:MGI:1333778]	-
ENSMUSG00000001962	16.01629597465175	14.611800663400901	16.7473449347065	15.9108948634214	17.5129289922917	13.8940151081874	11.9901102515133	14.5480429130424	13.5838849396722	18.3251645493757	Fam50a	X	73356639	73363755	+	2288	protein_coding	family with sequence similarity 50, member A [Source:MGI Symbol;Acc:MGI:1351626]	-
ENSMUSG00000001964	18.509828695214974	17.872559457373526	19.7999705040791	23.2780616322214	17.0503574024906	13.9109252420688	22.3128863495674	13.5011873534304	20.8423026624542	14.8338614640421	Emd	X	73298293	73305154	+	2517	protein_coding	emerin [Source:MGI Symbol;Acc:MGI:108117]	-
ENSMUSG00000001983	5.1256759884545	3.39102216500393	3.22401526783533	5.34749425904871	6.94059382424316	4.9906006026908	2.80865603239974	5.75615232759804	2.60714244949158	2.39213785052636	Taco1	11	105956887	105964438	+	1383	protein_coding	translational activator of mitochondrially encoded cytochrome c oxidase I [Source:MGI Symbol;Acc:MGI:1917457]	-
ENSMUSG00000001985	0.02864707760720975	0.03112817174851275	0.0	0.0710520888360904	0.0435362215927486	0.0	0.0	0.0	0.124512686994051	0.0	Grik3	4	125384493	125607966	+	8973	protein_coding	glutamate receptor, ionotropic, kainate 3 [Source:MGI Symbol;Acc:MGI:95816]	-
ENSMUSG00000001986	3.0069367168704826	2.661335501897045	3.69344157039924	2.05640556865954	3.54915557579784	2.72874415262531	2.15054197246999	1.72594803277544	3.33788009376599	3.43097190857676	Gria3	X	40489731	40767478	+	9859	protein_coding	glutamate receptor, ionotropic, AMPA3 (alpha 3) [Source:MGI Symbol;Acc:MGI:95810]	-
ENSMUSG00000001988	0.29072999278977824	0.12365625182341075	0.447634805123074	0.233069269670609	0.48221589636543	0.0	0.026894118289637	0.214959003609765	0.118142034242474	0.134629851151767	Npas1	7	16189646	16211653	-	3009	protein_coding	neuronal PAS domain protein 1 [Source:MGI Symbol;Acc:MGI:109205]	bHLH
ENSMUSG00000001995	6.957864760342015	7.335344482655212	7.63071982162413	8.31328057585841	5.18205723647258	6.70540140741294	10.0555953322817	6.16695976755301	8.21144086380317	4.90738196698297	Sipa1l2	8	126144802	126296547	-	9617	protein_coding	signal-induced proliferation-associated 1 like 2 [Source:MGI Symbol;Acc:MGI:2676970]	-
ENSMUSG00000001998	3.5777305851342147	4.167796640172733	3.26210736973518	3.28848622754207	3.7546139623146	4.00571478094501	3.72037770356946	4.0371839325804	4.46755986360459	4.44606506093648	Ap4e1	2	126850637	126909829	+	9810	protein_coding	adaptor-related protein complex AP-4, epsilon 1 [Source:MGI Symbol;Acc:MGI:1336993]	-
ENSMUSG00000001999	8.196222935869553	7.992639669928045	8.81068277099152	5.86462953611626	8.09957559308873	10.0100038432817	7.24547997687668	8.03480088481678	8.65781286601141	8.03246495200731	Blvra	2	126912585	126939004	+	2446	protein_coding	biliverdin reductase A [Source:MGI Symbol;Acc:MGI:88170]	-
ENSMUSG00000002006	0.9449878413573982	1.334587607344515	0.783848863174038	0.819019396711289	1.37760887378445	0.799474231759816	1.4676465841847	1.51645434344653	1.06173510708727	1.29251439465956	Pdzd4	X	72836965	72868575	-	3970	protein_coding	PDZ domain containing 4 [Source:MGI Symbol;Acc:MGI:2443483]	-
ENSMUSG00000002007	4.459148733511469	1.2167336328659846	0.61727761789991	2.3816537674256	13.5709359385326	1.26672761018777	1.36618063609028	0.607636931457245	2.4808372239759	0.412279739940514	Srpk3	X	72818011	72822531	+	2784	protein_coding	serine/arginine-rich protein specific kinase 3 [Source:MGI Symbol;Acc:MGI:1891338]	-
ENSMUSG00000002010	26.62023485099165	21.785949324420677	20.7725774536547	28.5847288439791	37.3150067451859	19.8086263611469	16.1189663977166	22.4550278082053	24.0477557700608	24.5220473217	Idh3g	X	72822569	72830503	-	2701	protein_coding	isocitrate dehydrogenase 3 (NAD+), gamma [Source:MGI Symbol;Acc:MGI:1099463]	-
ENSMUSG00000002012	1.6055034442897373	2.148297321362345	0.966151581959594	2.91118900970885	0.934367401580575	1.61030578390993	1.02643838068896	4.39235162486634	2.00972470252788	1.1646745773662	Pnck	X	72699600	72703723	-	1971	protein_coding	pregnancy upregulated non-ubiquitously expressed CaM kinase [Source:MGI Symbol;Acc:MGI:1347357]	-
ENSMUSG00000002014	25.635331030089127	24.589110935729725	26.7484381217269	22.260722705732	25.7225123123811	27.8096509805165	25.0405610634076	24.2666860269154	20.1102796765251	28.9389169760708	Ssr4	X	72830634	72834436	+	3096	protein_coding	signal sequence receptor, delta [Source:MGI Symbol;Acc:MGI:1099464]	-
ENSMUSG00000002015	118.11900583704674	107.54946768972336	123.106586477218	110.041511660181	124.021123731026	115.306801479762	128.124770903765	94.4482955302684	102.943192375364	104.681611949496	Bcap31	X	72729784	72759781	-	1219	protein_coding	B cell receptor associated protein 31 [Source:MGI Symbol;Acc:MGI:1350933]	-
ENSMUSG00000002017	10.539260820450423	10.899802844106354	10.5689342399767	11.2340529428529	10.7417930983361	9.61226300063599	10.1496093334126	9.95374040938122	9.9886987376126	13.507162896019	Fam98a	17	75844081	75858941	-	3564	protein_coding	family with sequence similarity 98, member A [Source:MGI Symbol;Acc:MGI:1919972]	-
ENSMUSG00000002020	7.469232403924215	5.897146266019905	7.68991804561369	6.27111518165472	8.8920589534049	7.02383743502355	7.09967260364927	4.72378229309163	7.4339526337218	4.33117753361692	Ltbp2	12	84829986	84923306	-	8184	protein_coding	latent transforming growth factor beta binding protein 2 [Source:MGI Symbol;Acc:MGI:99502]	-
ENSMUSG00000002028	8.66102028235025	7.136454552395307	6.48070342585122	6.89181648718346	13.1600581007684	8.11150311559792	5.68946605075481	8.1362582977953	6.89105304569833	7.82904081533279	Kmt2a	9	44714652	44792594	-	16670	protein_coding	lysine (K)-specific methyltransferase 2A [Source:MGI Symbol;Acc:MGI:96995]	-
ENSMUSG00000002031	8.495646467747013	8.218155278450654	7.20288966684717	8.38672898688506	6.97590207770952	11.4170651395463	7.60558203957468	8.72414033539355	7.44032815669462	9.10257058213977	Ift46	9	44679205	44704744	+	6416	protein_coding	intraflagellar transport 46 [Source:MGI Symbol;Acc:MGI:1923818]	-
ENSMUSG00000002032	0.4105153033530675	0.456062001297186	0.433804202542833	0.396980319505753	0.277993607081824	0.53328308428186	0.201555172935287	0.418237243276849	0.363647739006356	0.840807849970252	Tmem25	9	44705066	44710604	-	3212	protein_coding	transmembrane protein 25 [Source:MGI Symbol;Acc:MGI:1918937]	-
ENSMUSG00000002033	3.1347858355661566	1.9075840414430125	1.83283270842478	1.09216341434902	8.68946872451305	0.924678494977777	1.78236676023655	2.45044766312321	1.78653493069504	1.61098681171725	Cd3g	9	44880870	44891729	-	3269	protein_coding	CD3 antigen, gamma polypeptide [Source:MGI Symbol;Acc:MGI:88333]	-
ENSMUSG00000002043	11.423639791920436	12.28262721608985	9.85040394833805	10.0306858578703	14.3995964851398	11.4138728763336	12.5791864553674	13.3075929608006	11.6014245541603	11.6423048940311	Trappc6a	7	19242320	19250070	+	1589	protein_coding	trafficking protein particle complex 6A [Source:MGI Symbol;Acc:MGI:1914341]	-
ENSMUSG00000002052	18.333616395413625	20.242085144171824	18.2968972539177	22.7343551037263	16.6674407359171	15.6357724880934	25.0586203027397	16.1431170332935	22.6471036262288	17.1194996144253	Supt6	11	78097572	78136813	-	7095	protein_coding	SPT6, histone chaperone and transcription elongation factor [Source:MGI Symbol;Acc:MGI:107726]	-
ENSMUSG00000002055	0.6293451567823025	0.4788490201910887	0.388150886869822	0.340087336304893	0.803766811229688	0.985375592724807	0.661899446824647	0.451189869446204	0.334106561123689	0.468200203369815	Spag5	11	78192355	78213283	+	5624	protein_coding	sperm associated antigen 5 [Source:MGI Symbol;Acc:MGI:1927470]	-
ENSMUSG00000002057	0.0	0.0	0.0	0.0	0.0	0.0	0.0	0.0	0.0	0.0	Foxn1	11	78248403	78277384	-	3214	protein_coding	forkhead box N1 [Source:MGI Symbol;Acc:MGI:102949]	Fork_head
ENSMUSG00000002058	8.718014362702837	8.404602849540527	8.74656541992994	4.55765191164591	11.2161562818075	10.351683837428	6.47924133127837	10.4265451318217	6.78367341261921	9.92895152244283	Unc119	11	78234308	78239990	+	2448	protein_coding	unc-119 lipid binding chaperone [Source:MGI Symbol;Acc:MGI:1328357]	-
ENSMUSG00000002059	23.9583286703034	21.498924918261775	29.8344762963736	21.893239914901	17.8068309639814	26.2987675059576	19.3064925367596	17.6905748201513	25.5305042145367	23.4681281015995	Rab34	11	78079256	78083019	+	2385	protein_coding	RAB34, member RAS oncogene family [Source:MGI Symbol;Acc:MGI:104606]	-
ENSMUSG00000002064	40.148960763553475	41.12562478797305	39.8239702758919	43.218762623145	40.7411099561543	36.8120001990227	43.8540818398799	44.4344326701697	33.2527549257256	42.961229716117	Sdf2	11	78136572	78146322	+	1515	protein_coding	stromal cell derived factor 2 [Source:MGI Symbol;Acc:MGI:108019]	-
ENSMUSG00000002068	1.9040893630577433	0.5758182595660339	0.977075250686007	0.0	5.99581666183297	0.643465539711996	1.00319506529154	0.0934536846011937	0.648633624300235	0.557990664071167	Ccne1	7	37797409	37806959	-	2662	protein_coding	cyclin E1 [Source:MGI Symbol;Acc:MGI:88316]	-
ENSMUSG00000002076	0.2842960680446243	0.29951224072525373	0.0517648035132379	0.0710560482726374	0.326539857635887	0.687823562756735	0.293122659553003	0.44361987567947	0.141499574507664	0.319806853160878	Hsf2bp	17	32163743	32255323	-	3589	protein_coding	heat shock transcription factor 2 binding protein [Source:MGI Symbol;Acc:MGI:1921627]	-
ENSMUSG00000002083	10.280764579051452	10.569668248161912	11.5458908355882	8.76481708064321	10.3521861341527	10.4601642658217	8.30580019844955	10.6583839289842	13.1742432708245	10.1402455943894	Bbc3	7	16042318	16052130	+	2124	protein_coding	BCL2 binding component 3 [Source:MGI Symbol;Acc:MGI:2181667]	-
ENSMUSG00000002100	1.0366322026175059	3.186216328209481	1.00411657355339	1.56209800862062	0.321732692510264	1.25858153578575	1.24409361608098	1.20711720150114	9.51517508691438	0.778479408341422	Mybpc3	2	90948489	90966861	+	4163	protein_coding	myosin binding protein C, cardiac [Source:MGI Symbol;Acc:MGI:102844]	-
ENSMUSG00000002102	58.12885547460703	55.65516832412773	60.2710841382704	70.0156032036986	46.9020374446078	55.3266971118513	61.5857358788259	46.3385166103215	62.5890394688695	52.107381338494	Psmc3	2	90884354	90896714	+	2607	protein_coding	proteasome (prosome, macropain) 26S subunit, ATPase 3 [Source:MGI Symbol;Acc:MGI:1098754]	-
ENSMUSG00000002103	6.789762449493864	6.359009625923726	6.49312152244181	6.78611293879066	7.4682237438186	6.41159159292439	5.18065974584031	6.76380503000024	5.83636359146109	7.65521013639326	Acp2	2	91033230	91044443	+	5186	protein_coding	acid phosphatase 2, lysosomal [Source:MGI Symbol;Acc:MGI:87882]	-
ENSMUSG00000002104	1.8840531534063076	1.2921968856858586	0.59281759650489	4.6701804601922	1.23878394276751	1.03443061416063	1.75141602408834	0.0	2.70548442836674	0.711887090288354	Rapsn	2	90865965	90876074	+	1802	protein_coding	receptor-associated protein of the synapse [Source:MGI Symbol;Acc:MGI:99422]	-
ENSMUSG00000002105	14.3323140046552	13.16617945497802	14.8619472552084	10.5669165589007	14.900263217946	17.0001289865657	9.70627453875011	17.4535014977001	9.83559212265867	15.6693496608032	Slc39a13	2	90892136	90900762	-	4869	protein_coding	solute carrier family 39 (metal ion transporter), member 13 [Source:MGI Symbol;Acc:MGI:1915677]	-
ENSMUSG00000002107	4.381701737171028	4.17717016804039	4.57030928250609	3.69219610298343	5.93991971073705	3.32438185245754	4.0831119195323	3.66759570115272	5.17573452531032	3.78223852616622	Celf2	2	6544505	7514374	-	25884	protein_coding	CUGBP, Elav-like family member 2 [Source:MGI Symbol;Acc:MGI:1338822]	-
ENSMUSG00000002108	15.062806293492859	13.723213984719866	15.7159126955734	9.30341925555983	22.4116456413093	12.8202475815289	7.59370133451696	15.5298100278789	13.0847554053435	18.6845891711401	Nr1h3	2	91014406	91033179	-	2515	protein_coding	nuclear receptor subfamily 1, group H, member 3 [Source:MGI Symbol;Acc:MGI:1352462]	THR-like
ENSMUSG00000002109	4.933476008059565	4.56117337315743	4.00630442570601	2.37683260595308	9.09722902531709	4.25353797526208	2.45494347970832	4.76452570197332	4.5104385751698	6.51478573577828	Ddb2	2	91041917	91067327	-	2736	protein_coding	damage specific DNA binding protein 2 [Source:MGI Symbol;Acc:MGI:1355314]	-
ENSMUSG00000002111	16.167834969365945	15.667206483231	17.9924276920786	19.2329673325281	17.9121493052875	9.53379554756958	13.4823957210202	16.5049124539584	19.6541438865696	13.0273738713758	Spi1	2	90912735	90946101	+	2695	protein_coding	spleen focus forming virus (SFFV) proviral integration oncogene [Source:MGI Symbol;Acc:MGI:98282]	ETS
ENSMUSG00000002129	8.94488699165289	7.23642263952811	8.34924301240267	8.80560084210471	11.5845141384836	7.04018997362058	8.49133548838765	5.85207064191499	7.41893755769303	7.18334687011677	Sf3a1	11	4110350	4132541	+	6147	protein_coding	splicing factor 3a, subunit 1 [Source:MGI Symbol;Acc:MGI:1914715]	-
ENSMUSG00000002147	29.132662017260902	27.4919093772901	28.8783779553193	22.5937894883447	39.4910222118404	25.5674584135392	17.8871974287398	34.9594311725176	26.3381014118351	30.7829074960679	Stat6	10	127478855	127496826	+	4402	protein_coding	signal transducer and activator of transcription 6 [Source:MGI Symbol;Acc:MGI:103034]	STAT
ENSMUSG00000002190	0.0450617277069435	0.0134135492322199	0.0	0.0	0.180246910827774	0.0	0.0201054414741659	0.0	0.0	0.0335487554547137	Clgn	8	84116496	84155181	+	4025	protein_coding	calmegin [Source:MGI Symbol;Acc:MGI:107472]	-
ENSMUSG00000002204	126.41663445056551	130.25550163769682	138.534708872621	94.841612992501	139.958624843309	132.331591093831	125.037327799533	96.3296690453493	131.294332619863	168.360677086042	Napsa	7	44221804	44236286	+	2660	protein_coding	napsin A aspartic peptidase [Source:MGI Symbol;Acc:MGI:109365]	-
ENSMUSG00000002205	6.383144444225948	6.426219050067537	7.12116443218109	6.2488257689271	7.30690573501483	4.85568184078077	6.16772577014058	5.77668486606642	6.00163185657891	7.75883370748424	Vrk3	7	44397837	44426939	+	6744	protein_coding	vaccinia related kinase 3 [Source:MGI Symbol;Acc:MGI:2182465]	-
ENSMUSG00000002210	11.2708057049677	11.86941878833915	11.8812354253872	12.3307963662449	10.4468938732635	10.4242971549752	13.574838898086	11.0745292127771	10.700073983475	12.1282330590185	Smg9	7	24099044	24122203	+	3702	protein_coding	SMG9 nonsense mediated mRNA decay factor [Source:MGI Symbol;Acc:MGI:1919247]	-
ENSMUSG00000002221	5.669919712359208	5.98649960087651	5.53046648345877	6.46799249963529	4.56955205713462	6.11166780920815	6.73647781648891	5.17844599919299	5.64158982658004	6.3894847612441	Paxip1	5	27945078	27996689	-	10271	protein_coding	PAX interacting (with transcription-activation domain) protein 1 [Source:MGI Symbol;Acc:MGI:1890430]	-
ENSMUSG00000002222	15.78720977255635	13.5429551599101	14.25630391281	20.0767748742097	15.0974852573752	13.7182750458305	10.5823300184329	12.8072798136821	15.5130262106058	15.2691845969196	Rmnd5a	6	71365618	71417621	-	6783	protein_coding	required for meiotic nuclear division 5 homolog A [Source:MGI Symbol;Acc:MGI:1915727]	-
ENSMUSG00000002227	5.422669924933785	5.5464479350024245	5.31805113417982	4.80977022101657	6.54916150117048	5.01369684336827	5.09475903023573	5.51055726490468	5.05396505943763	6.52651038543166	Mov10	3	104702152	104725879	-	5607	protein_coding	Mov10 RISC complex RNA helicase [Source:MGI Symbol;Acc:MGI:97054]	-
ENSMUSG00000002228	4.616286168723673	6.851951715721528	2.99568824940108	6.53717602654247	4.46088556237213	4.47139483657901	7.62848551853997	5.70506409580403	8.23073539332713	5.84352185521498	Ppm1j	3	104688372	104693334	+	1814	protein_coding	protein phosphatase 1J [Source:MGI Symbol;Acc:MGI:1919137]	-
ENSMUSG00000002233	105.43142341852818	155.49073594878024	140.457435708512	123.175681638605	56.7729780959697	101.319598231026	202.461050078417	113.501082538359	175.265115990007	130.735695188338	Rhoc	3	104695691	104701775	+	1618	protein_coding	ras homolog family member C [Source:MGI Symbol;Acc:MGI:106028]	-
ENSMUSG00000002240	0.0	0.0	0.0	0.0	0.0	0.0	0.0	0.0	0.0	0.0	Prr27	5	87973545	87994246	+	1337	protein_coding	proline rich 27 [Source:MGI Symbol;Acc:MGI:1921029]	-
ENSMUSG00000002249	5.431483894714719	5.556175463522668	5.99771461849912	5.10875948021919	4.33889887943327	6.2805626007073	3.7846681869414	6.81774833886528	5.19641697032769	6.4258683579563	Tead3	17	28550645	28569791	-	6714	protein_coding	TEA domain family member 3 [Source:MGI Symbol;Acc:MGI:109241]	TEA
ENSMUSG00000002250	5.704120351282905	6.698914756238023	5.06863126974278	8.40847005041393	4.27058152215382	5.06879856282109	11.0713714649529	4.09215203077928	7.15736823675246	4.47476729246745	Ppard	17	28451674	28520448	+	7514	protein_coding	peroxisome proliferator activator receptor delta [Source:MGI Symbol;Acc:MGI:101884]	THR-like
ENSMUSG00000002257	8.804852680799394	7.393245394676595	7.82211320303657	6.60933603652575	15.2258461516474	5.56211533198786	8.44981592045338	5.75382304627161	8.72378239389129	6.6455602180901	Def6	17	28426752	28447582	+	2672	protein_coding	differentially expressed in FDCP 6 [Source:MGI Symbol;Acc:MGI:1346328]	-
ENSMUSG00000002265	1.446119444502585	1.618034966540705	1.29964119798827	1.31106132546524	1.62716399814963	1.5466112564072	0.68942645595535	2.2107534310674	1.89098031921533	1.68097965992474	Peg3	7	6706891	6733430	-	13616	protein_coding	paternally expressed 3 [Source:MGI Symbol;Acc:MGI:104748]	zf-C2H2
ENSMUSG00000002266	0.07430078277154545	0.09070459696103214	0.0172319947881224	0.0551923417250021	0.0690170870908683	0.155761707482189	0.0300238938660095	0.0	0.307744950191595	0.0250495437865241	Zim1	7	6674268	6699449	-	8086	protein_coding	zinc finger, imprinted 1 [Source:MGI Symbol;Acc:MGI:1341879]	zf-C2H2
ENSMUSG00000002274	3.0980816197272847	2.48319763973771	2.61112321131731	3.85471995844027	2.69342705519625	3.23305625395531	2.7253776307496	2.63880889322066	2.59913818009136	1.96946585488922	Metrn	17	26012195	26016110	-	3771	protein_coding	meteorin, glial cell differentiation regulator [Source:MGI Symbol;Acc:MGI:1917333]	-
ENSMUSG00000002279	1.2338846170513096	1.1683531230614375	0.874984789739988	1.4262662411537	1.35524184893319	1.27904558837836	1.22675890781549	1.11306508729335	1.16599231398409	1.16759618315282	Lmf1	17	25798059	25881800	+	13589	protein_coding	lipase maturation factor 1 [Source:MGI Symbol;Acc:MGI:1923733]	-
ENSMUSG00000002280	5.300395843695915	5.168686520583715	5.09763738990657	5.74748144855889	4.93234278353236	5.42412175278584	4.92854705653273	5.00505677209206	5.66354377628406	5.07759847742601	Ciao3	17	25992750	26002306	+	6223	protein_coding	cytosolic iron-sulfur assembly component 3 [Source:MGI Symbol;Acc:MGI:1914813]	-
ENSMUSG00000002289	54.15768572422535	60.0576836623284	57.0573197662523	65.8616023173053	48.2265130930045	45.4853077203393	40.0622639337635	49.1364958093249	81.2461106050229	69.7858643012023	Angptl4	17	33992724	34000804	-	3541	protein_coding	angiopoietin-like 4 [Source:MGI Symbol;Acc:MGI:1888999]	-
ENSMUSG00000002297	1.1160831824650783	1.285518010780402	1.17604942248486	1.03726118038412	1.30438498978253	0.946637137208803	1.74310123321509	1.68737437417231	0.698224527371229	1.01337190836298	Dbf4	5	8446973	8472716	-	8728	protein_coding	DBF4 zinc finger [Source:MGI Symbol;Acc:MGI:1351328]	-
ENSMUSG00000002307	12.727320113184724	13.0130299640978	13.8998888178275	12.4434621317879	14.3812947942879	10.1846347088356	11.3258207720347	13.9900670041144	15.0370219207607	11.6992101594814	Daxx	17	34128388	34134564	+	3151	protein_coding	Fas death domain-associated protein [Source:MGI Symbol;Acc:MGI:1197015]	-
ENSMUSG00000002308	3.0674206251797154	3.2439443613918204	2.62597748949608	2.98540766812495	4.31668723781956	2.34161010527827	3.1437852988394	3.19272535938605	2.02573107472844	4.61353571261339	Cd320	17	34062065	34068748	+	2883	protein_coding	CD320 antigen [Source:MGI Symbol;Acc:MGI:1860083]	-
ENSMUSG00000002319	7.1805248208076575	7.948400406302442	7.02310018982446	7.78333099340236	6.72937737374249	7.18629072626132	9.7060751944249	6.62828214307179	6.5370106172138	8.92223367049928	Ipo4	14	55862857	55873414	-	4669	protein_coding	importin 4 [Source:MGI Symbol;Acc:MGI:1923001]	-
ENSMUSG00000002320	13.1790811553925	11.413782504587001	12.4973176881835	14.4927692458078	12.8586731081903	12.8675645793884	10.4909727248864	10.4382370435268	11.6227750500595	13.1031451998753	Tm9sf1	14	55873422	55881263	-	3880	protein_coding	transmembrane 9 superfamily member 1 [Source:MGI Symbol;Acc:MGI:1921390]	-
ENSMUSG00000002324	1.4176514003413094	0.62099400370201	1.78820940531671	0.803726219613998	1.12184864759076	1.95682132884377	0.799593749939357	0.203426541799014	1.02087483480656	0.460080888263109	Rec8	14	55855494	55862852	+	2935	protein_coding	REC8 meiotic recombination protein [Source:MGI Symbol;Acc:MGI:1929645]	-
ENSMUSG00000002325	10.847814934169827	12.278414273620275	10.0463340130662	8.13214110801571	14.2781924442387	10.9345921713587	11.6743892132089	12.3601641979357	10.32467434709	14.7544293362465	Irf9	14	55841028	55847487	+	5386	protein_coding	interferon regulatory factor 9 [Source:MGI Symbol;Acc:MGI:107587]	IRF
ENSMUSG00000002326	1.2851907325849066	0.7688844814640573	1.62117143527608	0.698462851068236	1.81995508982791	1.0011735541674	0.865942644893692	0.900022078827762	0.776318939477208	0.533254262657567	Gmpr2	14	55909398	55916657	+	3925	protein_coding	guanosine monophosphate reductase 2 [Source:MGI Symbol;Acc:MGI:1917903]	-
ENSMUSG00000002329	23.675773489050577	22.982358833169325	22.5372669158077	17.7585394935754	24.3332647277584	30.0740228190608	21.5851505157316	24.485601221297	19.2440117686597	26.614671826989	Mdp1	14	55895336	55897965	-	2032	protein_coding	magnesium-dependent phosphatase 1 [Source:MGI Symbol;Acc:MGI:1915131]	-
ENSMUSG00000002332	16.479078388847	16.737658560352173	19.4702852299842	12.4276127355767	17.9553653478436	16.0630502419835	14.4549746931972	18.0451073997671	15.1984590442759	19.2520931041685	Dhrs1	14	55976477	55983147	-	2760	protein_coding	dehydrogenase/reductase (SDR family) member 1 [Source:MGI Symbol;Acc:MGI:1196314]	-
ENSMUSG00000002341	0.01939097172400145	0.002811827725278575	0.0	0.0	0.0775638868960058	0.0	0.0112473109011143	0.0	0.0	0.0	Ncan	8	70545735	70573523	-	7195	protein_coding	neurocan [Source:MGI Symbol;Acc:MGI:104694]	-
ENSMUSG00000002342	11.420805771909949	10.675841942516541	11.5703954550262	10.5882314132046	12.5653602358089	10.9592359836001	11.368633650339	9.67189914530801	9.45722595886406	12.2056090155551	Tmem161a	8	70625006	70636331	+	3673	protein_coding	transmembrane protein 161A [Source:MGI Symbol;Acc:MGI:2384577]	-
ENSMUSG00000002343	2.5258867048838827	2.127846841235625	2.90465293386252	2.59945439257479	2.6688920272782	1.93054746582002	1.33964368620783	2.31843063630125	1.66582130904834	3.18749173338508	Armc6	8	70672822	70687116	-	3262	protein_coding	armadillo repeat containing 6 [Source:MGI Symbol;Acc:MGI:1924063]	-
ENSMUSG00000002345	12.272409474064899	10.932612834766044	11.579853543954	10.5100269166587	15.4344209457769	11.56533648987	9.48160567613422	10.2356484930967	9.75554743597125	14.257649733862	Borcs8	8	70592149	70599969	+	1468	protein_coding	BLOC-1 related complex subunit 8 [Source:MGI Symbol;Acc:MGI:1919618]	-
ENSMUSG00000002346	5.016949950403021	3.5922481056924473	4.80261864082666	3.38127126441201	5.9939705644362	5.88993933193721	1.44411457753275	5.32730889920542	2.81193353911705	4.78563540691457	Slc25a42	8	70636990	70664955	-	5996	protein_coding	solute carrier family 25, member 42 [Source:MGI Symbol;Acc:MGI:1920345]	-
ENSMUSG00000002365	18.2867760465086	16.09328498452555	19.0047098505209	16.1811241606272	21.4002237916132	16.5610463832731	16.3101711389368	15.1038723711584	18.9405258903208	14.0185705376862	Snx9	17	5891604	5982229	+	3617	protein_coding	sorting nexin 9 [Source:MGI Symbol;Acc:MGI:1913866]	-
ENSMUSG00000002372	16.82197594864475	16.994999928768298	17.6908428654342	16.6715763719792	15.2347286754576	17.690755881708	19.3009349439137	15.9057902646161	16.6216094006385	16.1516651059049	Ranbp3	17	56980294	57018764	+	6960	protein_coding	RAN binding protein 3 [Source:MGI Symbol;Acc:MGI:1919060]	-
ENSMUSG00000002379	46.066795321413395	51.29412740712604	49.9336709926233	63.1712019562812	34.8539576336842	36.3083507030649	61.5825805922648	48.1600384226475	48.691441907938	46.7424487056539	Ndufa11	17	57024767	57029141	+	1092	protein_coding	NADH:ubiquinone oxidoreductase subunit A11 [Source:MGI Symbol;Acc:MGI:1917125]	-
ENSMUSG00000002384	0.0	0.05731861131844948	0.0	0.0	0.0	0.0	0.0625704138661219	0.166704031407676	0.0	0.0	Bmp8b	4	122998958	123025892	+	3880	protein_coding	bone morphogenetic protein 8b [Source:MGI Symbol;Acc:MGI:107335]	-
ENSMUSG00000002393	9.16588928953789	9.482569139556926	11.5063934947083	9.38265580229362	7.29628376884133	8.47822409230831	8.59974368519111	9.25708402055982	10.7935571848366	9.27989166764017	Nr2f6	8	71826767	71834604	-	2983	protein_coding	nuclear receptor subfamily 2, group F, member 6 [Source:MGI Symbol;Acc:MGI:1352453]	RXR-like
ENSMUSG00000002395	25.844975722391975	26.997870504919753	28.8837852176969	19.1583459032941	34.7560150726008	20.5817566959761	28.7257749941039	25.5887981504033	28.3312657605057	25.3456431146661	Use1	8	71819492	71822376	+	2203	protein_coding	unconventional SNARE in the ER 1 homolog (S. cerevisiae) [Source:MGI Symbol;Acc:MGI:1914273]	-
ENSMUSG00000002396	3.2902814654668875	3.3495972402024403	3.20361940509019	2.24344803974044	4.95246994553778	2.76158847149914	1.79252145037092	3.73875529810432	2.92616081403604	4.94095139829848	Ocel1	8	71823942	71832005	+	7133	protein_coding	occludin/ELL domain containing 1 [Source:MGI Symbol;Acc:MGI:1924340]	-
ENSMUSG00000002409	9.016689836371654	8.062259585783762	7.3072694841392	12.3015289211742	7.76538264680095	8.69257829337226	3.99367178373204	9.50786343824227	9.3277097064736	9.41979341468714	Dyrk1b	7	27878894	27886719	+	2695	protein_coding	dual-specificity tyrosine-(Y)-phosphorylation regulated kinase 1b [Source:MGI Symbol;Acc:MGI:1330302]	-
ENSMUSG00000002413	4.52397605987323	5.026983175286318	5.05940085326083	5.47312774361726	3.88903269777371	3.67434294484112	4.79288226716332	5.35522107842014	5.26452831531385	4.69530104024796	Braf	6	39580171	39702397	-	13862	protein_coding	Braf transforming gene [Source:MGI Symbol;Acc:MGI:88190]	-
ENSMUSG00000002416	1.5461049172930876	1.9035800875830424	1.70004794068302	1.22344425120174	1.77496300200427	1.48596447528332	1.88363479980292	1.76811448762173	2.31903672774268	1.64353433516484	Ndufb2	6	39569508	39580316	+	5628	protein_coding	NADH:ubiquinone oxidoreductase subunit B2 [Source:MGI Symbol;Acc:MGI:1915448]	-
ENSMUSG00000002428	8.275414541031349	7.8828640504007765	6.69554953788165	7.20213730221851	9.50350510670931	9.70046621731593	6.54926874525181	9.96604840968311	7.25243889821416	7.76370014845403	Hltf	3	20111975	20172654	+	5931	protein_coding	helicase-like transcription factor [Source:MGI Symbol;Acc:MGI:1196437]	-
ENSMUSG00000002455	18.339171222574574	20.23636453144515	20.3043149285956	17.0167635377047	19.7689725633147	16.2666338606833	22.7318091982206	18.3083009038557	21.7270561614698	18.1782918622345	Prpf6	2	181233661	181297453	+	3859	protein_coding	pre-mRNA splicing factor 6 [Source:MGI Symbol;Acc:MGI:1922946]	-
ENSMUSG00000002458	11.897590033091355	6.9044697265717225	7.89373211296133	8.97716697047708	24.8004267587807	5.91903429014631	4.02807561193742	7.25125159037872	6.74086206191794	9.59768964205281	Rgs19	2	181330212	181335770	-	2230	protein_coding	regulator of G-protein signaling 19 [Source:MGI Symbol;Acc:MGI:1915153]	-
ENSMUSG00000002459	0.09093793015251748	0.1746311730336581	0.197222802345022	0.0451203392162943	0.0263303687764455	0.0950782102723081	0.496351604215961	0.0586868856825614	0.0479209221899511	0.0955652800461589	Rgs20	1	4979799	5140508	-	4239	protein_coding	regulator of G-protein signaling 20 [Source:MGI Symbol;Acc:MGI:1929866]	-
ENSMUSG00000002475	2.004002004390464	1.9578981123713	1.75117624498639	1.63894702603146	0.956421878691965	3.66946286785204	2.0456468355088	2.66467125544535	1.50133231065349	1.61994204787756	Abhd3	18	10642092	10706771	-	2334	protein_coding	abhydrolase domain containing 3 [Source:MGI Symbol;Acc:MGI:2147183]	-
ENSMUSG00000002477	14.1921571203393	18.553834900293126	14.3049965934813	17.4301057769893	12.782354684302	12.2511714265846	28.5128375233593	17.2638284977354	15.0471695676447	13.3915040124331	Snrpd1	18	10617775	10642079	+	2052	protein_coding	small nuclear ribonucleoprotein D1 [Source:MGI Symbol;Acc:MGI:98344]	-
ENSMUSG00000002486	3.2031202495143827	2.68498448426588	2.68114494654751	2.73223569854019	3.87791122665155	3.52118912631828	1.5972641181957	3.52460249306448	1.59279894166091	4.02527238414243	Tchp	5	114845821	114860388	+	7397	protein_coding	trichoplein, keratin filament binding [Source:MGI Symbol;Acc:MGI:1925082]	-
ENSMUSG00000002489	1.425665451028775	1.1846721321220461	1.02617489345144	1.26266449275599	1.48848865989343	1.92533375801424	1.44162698508157	0.950727548057495	1.0158861122065	1.33044788314262	Tiam1	16	89583999	89940657	-	10048	protein_coding	T cell lymphoma invasion and metastasis 1 [Source:MGI Symbol;Acc:MGI:103306]	-
ENSMUSG00000002496	10.679705688910806	10.555213474065866	10.5251782220282	9.19875203387962	11.4631039547227	11.5317885450127	7.61295049374568	12.4748894944076	9.91400441913968	12.2190094889705	Tsc2	17	24814790	24851604	-	9620	protein_coding	TSC complex subunit 2 [Source:MGI Symbol;Acc:MGI:102548]	-
ENSMUSG00000002500	13.083194157057044	0.9990657061806355	0.113076007187469	51.7257866121288	0.0339666564952381	0.45994735241667	0.0492540486509541	0.454242924665328	3.49276585140626	0.0	Rpl3l	17	24946794	24955117	+	1643	protein_coding	ribosomal protein L3-like [Source:MGI Symbol;Acc:MGI:1913461]	-
ENSMUSG00000002504	68.53914196146604	78.93763640922695	83.9222155486471	53.9966149280386	59.3927142882237	76.8450230809548	35.7523151399403	100.844550128052	97.8833734629946	81.2703069059209	Slc9a3r2	17	24858260	24869301	-	2646	protein_coding	solute carrier family 9 (sodium/hydrogen exchanger), member 3 regulator 2 [Source:MGI Symbol;Acc:MGI:1890662]	-
ENSMUSG00000002524	26.10851408646908	24.813235826296626	28.3879959564948	26.0901519343783	24.1188728954675	25.8370355595357	24.9011270482033	21.7231633332168	25.937590233823	26.6910626899434	Puf60	15	75942031	75952773	-	4748	protein_coding	poly-U binding splicing factor 60 [Source:MGI Symbol;Acc:MGI:1915209]	-
ENSMUSG00000002546	19.137642681743824	21.603771969678025	22.0998369754628	20.4827553573466	15.3824982542656	18.5854801399003	23.3945089225987	19.1148671224328	23.8593392362598	20.0463725974208	Golga2	2	32177396	32197933	+	5500	protein_coding	golgi autoantigen, golgin subfamily a, 2 [Source:MGI Symbol;Acc:MGI:2139395]	-
ENSMUSG00000002550	17.364849064984575	14.76890570049765	15.2962736374922	14.7162667988063	21.2801782028856	18.1666776207542	12.5902013913288	14.5773616122975	15.7835291470864	16.1245306512779	Uck1	2	32145014	32150171	-	2751	protein_coding	uridine-cytidine kinase 1 [Source:MGI Symbol;Acc:MGI:98904]	-
ENSMUSG00000002565	0.3033460915550325	0.14714294500782216	0.309743047364139	0.531469150655417	0.372172168200574	0.0	0.0809513857287606	0.0	0.372541627341652	0.135078766960876	Scin	12	40109768	40184227	-	2999	protein_coding	scinderin [Source:MGI Symbol;Acc:MGI:1306794]	-
ENSMUSG00000002578	1.2649896745185685	1.818425085227885	1.178941196745	1.72684288495731	0.742829380817853	1.41134523555411	2.81813812645743	1.50165216343085	1.53272225223745	1.42118779878581	Ikzf4	10	128466712	128505227	-	6461	protein_coding	IKAROS family zinc finger 4 [Source:MGI Symbol;Acc:MGI:1343139]	zf-C2H2
ENSMUSG00000002580	14.799097416405324	16.97202406374474	12.5596866537551	19.6300656518119	14.8669827412497	12.1396546188046	22.2081692053161	15.7856409351501	7.75019878333505	22.1440873311777	Mien1	11	98328534	98329817	-	747	protein_coding	migration and invasion enhancer 1 [Source:MGI Symbol;Acc:MGI:1913678]	-
ENSMUSG00000002588	15.447621336975374	14.448004345301703	12.7734430821068	12.6278097189255	13.2681753803778	23.1210571664914	21.1107135478742	12.1210654338381	9.60308492593471	14.9571534735598	Pon1	6	5168090	5193946	-	2898	protein_coding	paraoxonase 1 [Source:MGI Symbol;Acc:MGI:103295]	-
ENSMUSG00000002602	18.333569448599775	19.399760926726074	18.7426514947398	14.9348681401914	21.1785781337972	18.4781800256707	18.1207631589657	16.3015237498675	25.9521071790064	17.2246496190647	Axl	7	25456698	25488130	-	5033	protein_coding	AXL receptor tyrosine kinase [Source:MGI Symbol;Acc:MGI:1347244]	-
ENSMUSG00000002603	14.540742440176949	13.821461906226626	17.1708226876238	11.0894822445798	21.1297057776239	8.77295905088029	11.7325937749705	13.2626681515613	16.3774503758116	13.9131353225631	Tgfb1	7	25386427	25404502	+	5042	protein_coding	transforming growth factor, beta 1 [Source:MGI Symbol;Acc:MGI:98725]	-
ENSMUSG00000002608	18.349044255151924	17.97878906436385	17.7930867372301	20.9441535594149	19.7074989390077	14.951437784955	20.0718813630482	15.1954694701842	19.7128808473304	16.9349245768926	Ccdc97	7	25410531	25418513	-	3939	protein_coding	coiled-coil domain containing 97 [Source:MGI Symbol;Acc:MGI:1196455]	-
ENSMUSG00000002617	2.54963201988706	2.212858381781885	2.42488999750717	2.1621521587503	2.4529276382129	3.15855828507787	2.20276149841347	2.50882900938391	1.65428219644286	2.4855608228873	Zfp40	17	23392843	23412226	-	4482	protein_coding	zinc finger protein 40 [Source:MGI Symbol;Acc:MGI:99185]	zf-C2H2
ENSMUSG00000002625	21.885848027746974	22.59579620347978	20.6273941065297	17.4814231586556	30.923336472212	18.5112383735906	11.3259068347718	29.4723041106712	16.8579909792447	32.7269828892314	Akap8l	17	32540398	32569581	-	5073	protein_coding	A kinase (PRKA) anchor protein 8-like [Source:MGI Symbol;Acc:MGI:1860606]	-
ENSMUSG00000002633	5.22728448398069	6.57268522655341	4.92682926785399	4.07566461359239	4.70450719676933	7.20213685770705	9.32321876859634	6.64095603759632	3.63890981641143	6.68765628360955	Shh	5	28661813	28672254	-	2847	protein_coding	sonic hedgehog [Source:MGI Symbol;Acc:MGI:98297]	-
ENSMUSG00000002635	9.215814910238407	8.608604735262432	8.9953460204492	11.071727291863	8.50258432712432	8.29360200151711	8.56785146358741	9.44344354707076	8.09793204056022	8.32519188983134	Pdcd2l	7	33883924	33896086	-	1549	protein_coding	programmed cell death 2-like [Source:MGI Symbol;Acc:MGI:1915329]	-
ENSMUSG00000002658	34.49165531961975	37.335012333109425	40.3866238431644	36.3518832190208	30.3900684573484	30.8380457589454	45.3874193721476	26.6015450575295	42.1180529656961	35.2330319370645	Gtf2f1	17	57310405	57318288	-	1717	protein_coding	general transcription factor IIF, polypeptide 1 [Source:MGI Symbol;Acc:MGI:1923848]	-
ENSMUSG00000002660	25.824314492058598	24.800145152763847	32.850174986671	23.1978679428599	25.4166963681714	21.8325186705321	25.3426377273404	22.7008551581153	22.1739667647486	28.9831209608511	Clpp	17	57297305	57303188	+	1223	protein_coding	caseinolytic mitochondrial matrix peptidase proteolytic subunit [Source:MGI Symbol;Acc:MGI:1858213]	-
ENSMUSG00000002661	7.401962754744435	5.64248257533786	8.48575544317153	6.9393240068162	6.88777114767043	7.29500042131958	3.85354294921513	6.33417994198202	4.8365902181715	7.54561719198279	Alkbh7	17	57304339	57306322	+	1029	protein_coding	alkB homolog 7 [Source:MGI Symbol;Acc:MGI:1913650]	-
ENSMUSG00000002664	0.22402274955636148	0.1780508184404305	0.0	0.0	0.470946975710347	0.425144022515099	0.0	0.0	0.0	0.712203273761722	Pspn	17	57306457	57307018	-	474	protein_coding	persephin [Source:MGI Symbol;Acc:MGI:1201684]	-
ENSMUSG00000002668	11.555648159925981	7.778303316585362	7.55462928759483	6.43914665987746	25.1782412043381	7.05057548789353	6.70014132273986	9.43674783510347	8.05151689284568	6.92480721565244	Dennd1c	17	57372905	57385514	-	5109	protein_coding	DENN/MADD domain containing 1C [Source:MGI Symbol;Acc:MGI:1918035]	-
ENSMUSG00000002679	11.993719196033526	12.554895931948154	14.7972302335788	10.3541356174614	11.6473942085323	11.1761167245616	18.1199075511124	9.97157918983131	12.0028994287863	10.1251975580626	Med6	12	81620331	81641782	-	1447	protein_coding	mediator complex subunit 6 [Source:MGI Symbol;Acc:MGI:1917042]	-
ENSMUSG00000002688	6.836750043414366	7.216457721244812	8.27712193783644	8.48205559976326	3.78871878515622	6.79910385090154	8.15225291856953	4.65812254452041	9.16145250879761	6.8940029130917	Prkd1	12	50388014	50695881	-	3653	protein_coding	protein kinase D1 [Source:MGI Symbol;Acc:MGI:99879]	-
ENSMUSG00000002699	4.090973658944862	3.2945199733511523	3.62484806983268	3.30285133016733	7.57195919625792	1.86423603952152	2.86747151951016	3.39211515389759	3.49646749681001	3.42202572318685	Lcp2	11	33996920	34042295	+	4459	protein_coding	lymphocyte cytosolic protein 2 [Source:MGI Symbol;Acc:MGI:1321402]	-
ENSMUSG00000002718	8.906088169105214	9.042004691345305	7.87458697843996	9.97494925714293	9.86389643303663	7.91092000780134	10.2671012504311	8.56766649857034	9.80434531424903	7.52890570213075	Cse1l	2	166747960	166788309	+	5273	protein_coding	chromosome segregation 1-like (S. cerevisiae) [Source:MGI Symbol;Acc:MGI:1339951]	-
ENSMUSG00000002728	11.233427217053809	11.431856788789739	11.495534263486	10.0321694788825	8.99241790098263	14.4135872248641	14.7869959808344	8.91690917048112	12.9119335621955	9.11158844164794	Naa20	2	145744019	145758345	+	3705	protein_coding	N(alpha)-acetyltransferase 20, NatB catalytic subunit [Source:MGI Symbol;Acc:MGI:1915127]	-
ENSMUSG00000002731	5.594317532559961	5.789595184244817	5.35915037910608	2.79792825385775	6.49433092836073	7.72586056891528	5.38697941865132	7.11482992489443	3.93151823207875	6.72505316135477	Prkra	2	76460242	76478359	-	2028	protein_coding	protein kinase, interferon inducible double stranded RNA dependent activator [Source:MGI Symbol;Acc:MGI:1344375]	-
ENSMUSG00000002732	14.57620667462685	13.39356862132339	19.6105206465067	10.0891813053647	15.4080530739981	13.1970716726379	18.0921895231837	11.626192164001	14.9445752296834	8.91131756842546	Fkbp7	2	76493388	76503460	-	1485	protein_coding	FK506 binding protein 7 [Source:MGI Symbol;Acc:MGI:1336879]	-
ENSMUSG00000002733	17.466823366744123	15.37904208507655	18.0078424766891	19.0490104664078	16.0494842427661	16.7609562811135	14.8335516020171	15.3911820877096	17.0580317195588	14.2334029310207	Plekha3	2	76505625	76527172	+	3126	protein_coding	pleckstrin homology domain-containing, family A (phosphoinositide binding specific) member 3 [Source:MGI Symbol;Acc:MGI:1932515]	-
ENSMUSG00000002741	42.5479218753538	40.218834790829426	49.7924456693219	44.3764130872385	32.7848695502005	43.2379591946543	48.6793905732789	29.379307923295	50.5289147977169	32.2877258690269	Ykt6	11	5905693	5917780	+	2984	protein_coding	YKT6 v-SNARE homolog (S. cerevisiae) [Source:MGI Symbol;Acc:MGI:1927550]	-
ENSMUSG00000002748	9.583841628145475	9.134147800961877	8.71010616723668	8.54607682891102	12.1806488024043	8.8985347140299	8.76922801372208	8.94107306432978	8.78792906949175	10.0383610563039	Baz1b	5	135216118	135274983	+	13667	protein_coding	bromodomain adjacent to zinc finger domain, 1B [Source:MGI Symbol;Acc:MGI:1353499]	-
ENSMUSG00000002763	18.82893514714875	21.2388099661733	19.0384428992901	13.4530522890969	25.8894911672212	16.9347542329868	16.2872083975784	24.6807635897247	17.5390101813066	26.4482576960835	Pex6	17	47022389	47036467	+	3796	protein_coding	peroxisomal biogenesis factor 6 [Source:MGI Symbol;Acc:MGI:2385054]	-
ENSMUSG00000002767	40.042402049016204	39.58534593032205	40.5310558301282	49.4782698255235	30.7178183797944	39.4424641606187	44.1971733636904	39.038335781007	40.1933048643431	34.9125697122477	Mrpl2	17	46957155	46961065	+	1170	protein_coding	mitochondrial ribosomal protein L2 [Source:MGI Symbol;Acc:MGI:1351622]	-
ENSMUSG00000002768	14.139479347453673	12.537424722818043	14.3317553702992	15.4201450832051	13.5281051138228	13.2779118224876	13.8677391599737	9.33575955632307	12.0075433941373	14.9386567808381	Mea1	17	46989719	46994037	+	1844	protein_coding	male enhanced antigen 1 [Source:MGI Symbol;Acc:MGI:96957]	-
ENSMUSG00000002769	13.117077273379383	14.824984043269877	14.4421548358995	12.8990295126702	8.37570995731624	16.7514147876316	16.5069675585782	14.480857653622	9.05356751038321	19.2585434504961	Gnmt	17	47036590	47040094	-	1206	protein_coding	glycine N-methyltransferase [Source:MGI Symbol;Acc:MGI:1202304]	-
ENSMUSG00000002771	1.1295257896996203	0.9293764747009703	0.87897149504113	1.47465846412497	0.704086241547131	1.46038695808525	0.89943012061885	1.03873672180128	0.755126994861711	1.02421206152204	Grin2d	7	45481307	45527802	-	6658	protein_coding	glutamate receptor, ionotropic, NMDA2D (epsilon 4) [Source:MGI Symbol;Acc:MGI:95823]	-
ENSMUSG00000002778	59.07122162909055	55.60436756915438	65.1829781080174	57.5632478745782	52.6207853631279	60.9178751706387	62.8740283965858	48.9582410144129	58.1281233664715	52.4570774991473	Kdelr1	7	45522196	45533156	+	1874	protein_coding	KDEL (Lys-Asp-Glu-Leu) endoplasmic reticulum protein retention receptor 1 [Source:MGI Symbol;Acc:MGI:1915387]	-
ENSMUSG00000002781	1.2899932439255741	0.9771481738833807	0.500415478336322	1.97591436018108	1.89290239937848	0.790740737806415	0.495147976714793	1.22434519966879	0.79709168400033	1.39200783514961	Tmem143	7	45546365	45566837	+	7518	protein_coding	transmembrane protein 143 [Source:MGI Symbol;Acc:MGI:1917459]	-
ENSMUSG00000002791	0.020865148266233875	0.07975632840397018	0.0297826033679081	0.0	0.0536779896970274	0.0	0.0259456242172227	0.0	0.293079689398658	0.0	Pdxk-ps	17	32295057	32326324	-	3119	transcribed_unprocessed_pseudogene	pyridoxal (pyridoxine, vitamin B6) kinase, pseudogene [Source:MGI Symbol;Acc:MGI:1933201]	-
ENSMUSG00000002797	1.5964996990244198	1.601474652568375	1.34330500572041	1.86037945573312	1.88786194381913	1.29445239082502	1.97478527636344	1.09209891360682	1.58680125815026	1.75221316215298	Ggct	6	54959565	54969935	-	7745	protein_coding	gamma-glutamyl cyclotransferase [Source:MGI Symbol;Acc:MGI:95700]	-
ENSMUSG00000002799	7.443227934980502	6.451484004342845	7.68875855778139	9.29093537721655	4.21458663933979	8.57863116558428	4.6358702615181	8.13648970214335	6.83927883112291	6.19429722258702	Jag2	12	112871439	112893396	-	6965	protein_coding	jagged 2 [Source:MGI Symbol;Acc:MGI:1098270]	-
ENSMUSG00000002803	8.293547605505067	7.633419434013243	9.15329356201882	5.98046410075388	9.62938634479008	8.41104641445749	5.43210271154421	8.88477530029921	7.03636468486998	9.18043503933957	Btbd6	12	112940102	112942565	+	2324	protein_coding	BTB (POZ) domain containing 6 [Source:MGI Symbol;Acc:MGI:3026623]	-
ENSMUSG00000002804	11.559458934195254	10.88104169446316	10.4188817284196	6.90980892361141	13.9254302345203	14.9837148502297	12.4420630572012	12.5719290575626	8.64003356554265	9.87014109754619	Nudt14	12	112897911	112905744	-	1587	protein_coding	nudix (nucleoside diphosphate linked moiety X)-type motif 14 [Source:MGI Symbol;Acc:MGI:1913424]	-
ENSMUSG00000002808	4.32502172155943	2.2105847656246875	2.03042491594547	9.56906236677633	2.37866824944849	3.32193135406743	2.27001054604039	2.53758245371023	2.46058223667632	1.57416382607181	Epdr1	13	19775876	19804097	-	2745	protein_coding	ependymin related protein 1 (zebrafish) [Source:MGI Symbol;Acc:MGI:2145369]	-
ENSMUSG00000002812	39.1582376824893	40.94998642671135	41.3948900685785	39.4499330376585	35.1965339201601	40.5915937035601	42.6061596208816	40.5522373658745	45.4427357777774	35.1988129423119	Flii	11	60604949	60618089	-	5039	protein_coding	flightless I actin binding protein [Source:MGI Symbol;Acc:MGI:1342286]	-
ENSMUSG00000002814	6.038430556518938	6.904780801759207	6.36246163729489	6.64028350309781	4.61116380000803	6.53981328567502	9.09717673399187	6.00432303399216	7.14446089305242	5.37316254600038	Top3a	11	60630884	60668191	-	4599	protein_coding	topoisomerase (DNA) III alpha [Source:MGI Symbol;Acc:MGI:1197527]	-
ENSMUSG00000002820	5.453520997621972	5.57904126961472	5.35816668777365	5.21344897462811	5.56228315447323	5.6801851736129	5.00207275167255	6.03440630803361	5.82368341729584	5.45600260145688	Atg4d	9	21176589	21189068	+	7264	protein_coding	autophagy related 4D, cysteine peptidase [Source:MGI Symbol;Acc:MGI:2444308]	-
ENSMUSG00000002825	11.176170839159697	12.684748643818619	9.36923266142756	14.8643274626493	8.06135668382043	12.4097665487415	18.1700507128983	9.50711485757308	10.913583198834	12.1482458059691	Qtrt1	9	21323133	21331570	+	1973	protein_coding	queuine tRNA-ribosyltransferase catalytic subunit 1 [Source:MGI Symbol;Acc:MGI:1931441]	-
ENSMUSG00000002831	35.15893320888371	10.358834007370604	1.67498064867179	59.518090243344	73.5161207937513	5.92654114976776	3.8104560910428	3.43190186717699	31.7581177073653	2.43486036389732	Plin4	17	56407591	56416803	-	6350	protein_coding	perilipin 4 [Source:MGI Symbol;Acc:MGI:1929709]	-
ENSMUSG00000002833	15.074080985814476	16.59291682947665	15.2502046541338	13.5459845627314	15.1650045167598	16.3351302096329	11.7834957696467	19.5406747990994	16.0497227286965	18.997774020464	Hdgfl2	17	56386634	56407607	+	4876	protein_coding	HDGF like 2 [Source:MGI Symbol;Acc:MGI:1194492]	-
ENSMUSG00000002835	0.4925551444284142	0.5143256103775907	0.687194721453027	0.403239462560079	0.504244107717878	0.375542285982673	0.484413067819792	0.376504144191581	0.372822772069352	0.823562457429638	Chaf1a	17	56347439	56379289	+	8854	protein_coding	chromatin assembly factor 1, subunit A (p150) [Source:MGI Symbol;Acc:MGI:1351331]	-
ENSMUSG00000002844	13.183958853690411	11.086719030142866	13.0130145078631	13.7784828723506	16.8400063642617	9.10433167028625	9.74039497311726	10.5682694738556	13.7490594823038	10.2891521912948	Adprh	16	38264392	38273065	-	2966	protein_coding	ADP-ribosylarginine hydrolase [Source:MGI Symbol;Acc:MGI:1098234]	-
ENSMUSG00000002845	9.077072767815123	11.23523802183326	9.14397942880207	10.60507615337	7.67451464533553	8.88472084375289	15.417936860807	9.24849985826944	10.7423338675704	9.5321815006862	Tmem39a	16	38379060	38412524	+	4094	protein_coding	transmembrane protein 39a [Source:MGI Symbol;Acc:MGI:1915096]	-
ENSMUSG00000002846	6.658221880408627	7.530896989589907	7.02937886048668	3.07339315072066	9.10308298032946	7.42703253009771	4.26395391353736	9.62185307184869	7.23048548871266	9.00729548426092	Timmdc1	16	38318709	38343025	-	1784	protein_coding	translocase of inner mitochondrial membrane domain containing 1 [Source:MGI Symbol;Acc:MGI:1922139]	-
ENSMUSG00000002847	10.459007228603848	8.87006302501261	10.1029810199773	9.8377611681998	10.8614343947613	11.033852331477	6.72691643748006	6.06765142459458	11.931379353538	10.7543048844378	Pla1a	16	38216479	38253507	-	2009	protein_coding	phospholipase A1 member A [Source:MGI Symbol;Acc:MGI:1934677]	-
ENSMUSG00000002870	2.0807377496549	1.6020781099766426	1.64256880509692	1.42064851832327	3.96330721838816	1.29642645681125	2.48962363625256	1.47347279850851	1.41635052823682	1.02886547690868	Mcm2	6	88860456	88875762	-	6956	protein_coding	minichromosome maintenance complex component 2 [Source:MGI Symbol;Acc:MGI:105380]	-
ENSMUSG00000002871	17.109462117758202	17.1255831426778	15.9014253396828	14.4599058234817	18.1831712751997	19.8933460326686	13.0379280986152	18.5968933785021	14.4158450233297	22.4516660702642	Tpra1	6	88879233	88889220	+	4171	protein_coding	transmembrane protein, adipocyte asscociated 1 [Source:MGI Symbol;Acc:MGI:1345190]	-
ENSMUSG00000002881	14.1309345788205	13.62819590746145	16.5506249024979	16.1564599623942	11.5289542630633	12.2876991873266	11.4675798837497	11.419319981087	17.1179904038748	14.5078933611343	Nab1	1	52496453	52539838	-	4100	protein_coding	Ngfi-A binding protein 1 [Source:MGI Symbol;Acc:MGI:107564]	-
ENSMUSG00000002885	58.516373566809804	55.15404661023357	64.4334297021935	49.0593075998924	67.3637815755393	53.208975389614	23.1551056903198	81.3265554078173	56.6506709730492	59.483854369748	Adgre5	8	84449880	84467955	-	3757	protein_coding	adhesion G protein-coupled receptor E5 [Source:MGI Symbol;Acc:MGI:1347095]	-
ENSMUSG00000002897	10.027111480294508	9.831665650488977	8.85808616498747	11.8648260646444	11.7838142693426	7.60171942220356	10.6877760115382	8.58731687994747	11.4619147660489	8.58965494442134	Il17ra	6	120440208	120464520	+	8662	protein_coding	interleukin 17 receptor A [Source:MGI Symbol;Acc:MGI:107399]	-
ENSMUSG00000002900	9.48422282720453	7.578273844625528	10.3926194740394	8.40252459227583	10.2362939432115	8.90545329929139	4.25144836214205	6.16101873400197	11.3018779288895	8.59875035346859	Lamb1	12	31315233	31379643	+	9917	protein_coding	laminin B1 [Source:MGI Symbol;Acc:MGI:96743]	-
ENSMUSG00000002908	0.42977122411056246	0.05374127740269477	0.0506278285941276	1.25091640247136	0.340658832659022	0.0768818327177403	0.0529263583607048	0.0	0.0442853257386533	0.117753425511421	Kcnn1	8	71294693	71315902	-	4587	protein_coding	potassium intermediate/small conductance calcium-activated channel, subfamily N, member 1 [Source:MGI Symbol;Acc:MGI:1933993]	-
ENSMUSG00000002910	24.5150708655458	22.32286675343372	26.140228757162	30.6150436303194	16.1619909523171	25.1430201223847	9.71493439053368	25.4931473467991	30.373098194034	23.7102870823681	Arrdc2	8	71287773	71292364	-	3232	protein_coding	arrestin domain containing 2 [Source:MGI Symbol;Acc:MGI:1918057]	-
ENSMUSG00000002930	0.027766807979287753	0.0289039256066025	0.0793044449953091	0.0	0.0317627869218419	0.0	0.0	0.0	0.11561570242641	0.0	Ppp1r17	6	55994482	56009674	+	1757	protein_coding	protein phosphatase 1, regulatory subunit 17 [Source:MGI Symbol;Acc:MGI:1333876]	-
ENSMUSG00000002944	122.06739552740925	95.53962650226704	110.655259331927	128.646658713272	128.014604144708	120.95305991973	88.1602607136455	84.8463867897542	122.207431864966	86.9444266407025	Cd36	5	17986688	18093799	-	3590	protein_coding	CD36 molecule [Source:MGI Symbol;Acc:MGI:107899]	-
ENSMUSG00000002948	23.215548979508576	25.020230169745275	24.478445380947	28.7222363056349	19.399165662954	20.2623485684984	23.6496228162983	25.3256702892624	23.1572756515377	27.9483519218827	Map2k7	8	4288740	4297897	+	3829	protein_coding	mitogen-activated protein kinase kinase 7 [Source:MGI Symbol;Acc:MGI:1346871]	-
ENSMUSG00000002949	19.382904110814273	21.287452069006775	20.649695702025	25.0391652758913	14.6829030631266	17.1598524022142	22.6385130954846	18.5765520252544	20.7350325182964	23.1997106369917	Timm44	8	4309731	4325913	-	3664	protein_coding	translocase of inner mitochondrial membrane 44 [Source:MGI Symbol;Acc:MGI:1343262]	-
ENSMUSG00000002957	21.216069176461176	21.576094538314052	23.686378460552	22.6627042444485	16.7727145841591	21.7424794166851	22.0495059479812	17.650940497702	26.5265152015166	20.0774165060564	Ap2a2	7	141142086	141212924	+	5663	protein_coding	adaptor-related protein complex 2, alpha 2 subunit [Source:MGI Symbol;Acc:MGI:101920]	-
ENSMUSG00000002963	14.20689765976265	12.051905154981426	12.3760646088156	12.4371368997549	16.7765078890393	15.2378812414408	9.7607278639812	12.1248478190422	11.0943938696826	15.2276510672197	Pnkp	7	44506563	44512416	+	3250	protein_coding	polynucleotide kinase 3'- phosphatase [Source:MGI Symbol;Acc:MGI:1891698]	-
ENSMUSG00000002968	11.72019429608795	12.392177062955625	11.8352294648288	11.3904992244208	10.8703006815848	12.7847478135174	11.1272378592555	13.9761975912742	12.0486822776706	12.4165905236222	Med25	7	44526189	44542136	-	7629	protein_coding	mediator complex subunit 25 [Source:MGI Symbol;Acc:MGI:1922863]	-
ENSMUSG00000002980	122.12419214840382	128.180680480339	184.273913921223	118.163059732587	70.1820670425143	115.877727897291	133.491112536159	91.017426796238	161.306104617639	126.90807797132	Bcam	7	19490056	19504941	-	3199	protein_coding	basal cell adhesion molecule [Source:MGI Symbol;Acc:MGI:1929940]	-
ENSMUSG00000002981	15.392654292900623	15.1373375619747	16.2822667610393	13.4183311403542	16.8859516959951	14.9840675742139	16.2630682146586	12.6990765805887	18.0729591002689	13.5142463523826	Clptm1	7	19365496	19398958	-	6210	protein_coding	cleft lip and palate associated transmembrane protein 1 [Source:MGI Symbol;Acc:MGI:1927155]	-
ENSMUSG00000002983	12.175373967550685	13.401495785493225	13.282232333836	12.0289430672209	14.3647919232114	9.02552854593444	13.4144954556462	11.7823326504869	14.7319923672413	13.6771626685985	Relb	7	19340142	19363363	-	3885	protein_coding	avian reticuloendotheliosis viral (v-rel) oncogene related B [Source:MGI Symbol;Acc:MGI:103289]	RHD
ENSMUSG00000002984	11.704959252842878	11.870805276821075	11.969125427536	10.3833268102767	9.73194759168161	14.7354371818772	11.9423114752322	11.1350075556154	12.1981098744135	12.2077922020232	Tomm40	7	19435238	19449363	-	4513	protein_coding	translocase of outer mitochondrial membrane 40 [Source:MGI Symbol;Acc:MGI:1858259]	-
ENSMUSG00000002985	301.65611104649724	275.12809689259626	255.431110710284	223.709216521658	511.426938853368	216.057178100679	354.394375726626	224.01269570992	326.344287454776	195.761028679063	Apoe	7	19430034	19433113	-	2138	protein_coding	apolipoprotein E [Source:MGI Symbol;Acc:MGI:88057]	-
ENSMUSG00000002992	0.05392665207748347	0.024884502439581076	0.0	0.0784194825493529	0.137287125760581	0.0	0.0995380097583243	0.0	0.0	0.0	Apoc2	7	19405504	19411866	-	813	protein_coding	apolipoprotein C2 [Source:MGI Symbol;Acc:MGI:88054]	-
ENSMUSG00000002996	5.880096450819843	5.2799218728117525	5.79915629369784	5.53088147109677	6.23498820371897	5.95535983476579	4.13348250511725	6.13967219389575	5.59144964495763	5.25508314727638	Hbp1	12	31976253	32000534	-	6167	protein_coding	high mobility group box transcription factor 1 [Source:MGI Symbol;Acc:MGI:894659]	HMG
ENSMUSG00000002997	9.45319203484149	7.223230523213276	5.32882294906733	7.05285758003835	16.3815268944241	9.04956071583618	5.93859247485836	10.2179781657329	5.8404608056233	6.89589064663855	Prkar2b	12	32008475	32111295	-	3652	protein_coding	protein kinase, cAMP dependent regulatory, type II beta [Source:MGI Symbol;Acc:MGI:97760]	-
ENSMUSG00000003031	18.959905549182825	18.67514269965685	16.1316077536273	17.4093835381352	28.7740635788827	13.5245673260861	13.8133260769647	23.6422465416222	15.75291884328	21.4920793367605	Cdkn1b	6	134897364	134902476	+	4552	protein_coding	cyclin-dependent kinase inhibitor 1B [Source:MGI Symbol;Acc:MGI:104565]	-
ENSMUSG00000003032	41.17142939148987	39.64917765822045	63.6899312464311	45.8350430217355	22.1471735363162	33.0135697614767	36.4942776840232	36.5368535996299	52.2832388638319	33.2823404853968	Klf4	4	55527143	55532466	-	3049	protein_coding	Kruppel-like factor 4 (gut) [Source:MGI Symbol;Acc:MGI:1342287]	zf-C2H2
ENSMUSG00000003033	21.381370802166426	20.03810506961675	20.5389213859208	18.3415879429533	26.6766908599846	19.968283019807	21.120658921719	20.6425922617756	17.4809925347731	20.9081765601993	Ap1m1	8	72993862	73011229	+	3184	protein_coding	adaptor-related protein complex AP-1, mu subunit 1 [Source:MGI Symbol;Acc:MGI:102776]	-
ENSMUSG00000003037	13.74326695582764	11.695419758394674	13.3142466237646	12.9745184749076	19.0994770866403	9.58482563799806	12.8012093695603	10.8060747218004	12.1043993115098	11.0699956307082	Rab8a	8	72915044	72937748	+	4678	protein_coding	RAB8A, member RAS oncogene family [Source:MGI Symbol;Acc:MGI:96960]	-
ENSMUSG00000003038	14.886615105368843	11.080740975425929	9.50169189219287	17.8972479639032	21.9398959463648	10.2076246190145	18.9352522171237	11.7395174817548	8.13211002369031	5.51608417913491	Hmgn2	4	133692049	133695961	-	3060	protein_coding	high mobility group nucleosomal binding domain 2 [Source:MGI Symbol;Acc:MGI:96136]	-
ENSMUSG00000003039	19.106911098318527	19.1824083333217	18.8354262360235	19.4489743423631	20.3407115243896	17.8025322904979	21.2543564161972	17.6833023849366	18.0376622720331	19.7543122601199	Fam32a	8	72973574	72978262	+	4409	protein_coding	family with sequence similarity 32, member A [Source:MGI Symbol;Acc:MGI:1915172]	-
ENSMUSG00000003051	14.28736310980183	18.286572800362926	14.0364455877354	16.535474787893	9.01172014008122	17.5658119234977	29.7489344049693	16.8093376272327	11.0868522727774	15.5011668964723	Elf3	1	135181313	135186306	-	2217	protein_coding	E74-like factor 3 [Source:MGI Symbol;Acc:MGI:1101781]	ETS
ENSMUSG00000003053	0.0	0.0	0.0	0.0	0.0	0.0	0.0	0.0	0.0	0.0	Cyp2c29	19	39257849	39319157	+	3061	protein_coding	cytochrome P450, family 2, subfamily c, polypeptide 29 [Source:MGI Symbol;Acc:MGI:103238]	-
ENSMUSG00000003062	9.46042042542554	9.686051757027368	11.3294990990674	7.35459917784911	8.73980874593035	10.4177746788553	8.97393814298472	10.928273619368	7.50880631371125	11.3331889520455	Stard3nl	13	19541846	19579965	-	5600	protein_coding	STARD3 N-terminal like [Source:MGI Symbol;Acc:MGI:1923455]	-
ENSMUSG00000003068	39.9510560430225	41.37093927233093	39.2458305055061	46.0344792591369	36.6402402579433	37.8836741495037	43.3775997263724	42.7695235809512	38.5316780754438	40.8049557065563	Stk11	10	79951637	79966516	+	4580	protein_coding	serine/threonine kinase 11 [Source:MGI Symbol;Acc:MGI:1341870]	-
ENSMUSG00000003070	0.5178770410193732	0.34521408121846175	0.784633936312106	0.239343179024397	1.04753104874099	0.0	0.265823938777393	0.163436504820145	0.381298524942661	0.570297356333648	Efna2	10	80015316	80025844	+	2131	protein_coding	ephrin A2 [Source:MGI Symbol;Acc:MGI:102707]	-
ENSMUSG00000003072	83.00941288243412	76.45842038507945	78.2209877774712	111.60438676354	76.6770315512552	65.5352454374701	78.9936330077179	63.0966511471456	85.8958855629155	77.8475118225388	Atp5d	10	79974466	79981652	+	1928	protein_coding	ATP synthase, H+ transporting, mitochondrial F1 complex, delta subunit [Source:MGI Symbol;Acc:MGI:1913293]	-
ENSMUSG00000003099	32.03922306641205	31.81450740110585	34.3457284181358	33.2802931615961	32.1923644351442	28.3385062507721	29.5983064469849	35.4280415099431	29.9587898558614	32.272891791634	Ppp5c	7	16738565	16761849	-	3136	protein_coding	protein phosphatase 5, catalytic subunit [Source:MGI Symbol;Acc:MGI:102666]	-
ENSMUSG00000003119	3.382631758927338	3.134025116094165	3.49235681993921	3.33178508939799	3.72999640506344	2.97638872130871	3.16660703218112	2.26080795535661	4.03502744032619	3.07365803651274	Cdk12	11	98093885	98169330	+	11730	protein_coding	cyclin-dependent kinase 12 [Source:MGI Symbol;Acc:MGI:1098802]	-
ENSMUSG00000003123	20.181679767304775	15.722958725390326	10.1556172831378	14.8935064653173	44.3537477669387	11.3238475538253	15.632185694599	16.3313219383278	16.0048735940257	14.9234536746088	Lipe	7	25078952	25098135	-	5886	protein_coding	lipase, hormone sensitive [Source:MGI Symbol;Acc:MGI:96790]	-
ENSMUSG00000003131	11.589442352277075	11.278137906371612	13.1595041892301	11.6388040554984	10.1743860934994	11.3850750708804	12.2766997368293	9.36588169086465	13.1537583353018	10.3162118624907	Pafah1b2	9	45874157	45923988	-	8266	protein_coding	platelet-activating factor acetylhydrolase, isoform 1b, subunit 2 [Source:MGI Symbol;Acc:MGI:108415]	-
ENSMUSG00000003134	19.614812569133676	22.614794402357624	29.894218491887	17.9375697550692	14.8279529561697	15.7995090734088	32.8547820027853	17.9873030626252	22.7990899079907	16.8180026360293	Tbc1d8	1	39410573	39517836	-	5239	protein_coding	TBC1 domain family, member 8 [Source:MGI Symbol;Acc:MGI:1927225]	-
ENSMUSG00000003135	11.501101209384549	11.444335205912475	11.7174126019794	13.2489805185014	10.9132698410689	10.1247418759885	11.6496074619231	11.318210907063	12.4933757873321	10.3161466673317	Cnot11	1	39574073	39585970	+	3508	protein_coding	CCR4-NOT transcription complex, subunit 11 [Source:MGI Symbol;Acc:MGI:106580]	-
ENSMUSG00000003153	4.845225927407505	4.620983599918528	5.05809113765733	5.54391646196729	5.75403599950201	3.02486011050339	3.21687063586654	5.4870998762814	5.50249756705018	4.27746632047599	Slc2a3	6	122704768	122778599	-	7245	protein_coding	solute carrier family 2 (facilitated glucose transporter), member 3 [Source:MGI Symbol;Acc:MGI:95757]	-
ENSMUSG00000003154	15.8518886568482	16.4504481127881	17.1848351226255	16.0043514323871	16.3371294449912	13.881238627389	17.7712771922839	17.478377268647	15.8641244810395	14.688013509182	Foxj2	6	122796873	122822325	+	5346	protein_coding	forkhead box J2 [Source:MGI Symbol;Acc:MGI:1926805]	Fork_head
ENSMUSG00000003161	23.842436891590978	22.741044815805825	25.3576616660176	21.8911573567253	23.7514225729104	24.3695059707106	23.8169921601532	22.1906968258751	22.8173021628082	22.1391881143868	Sri	5	8096078	8119379	+	4852	protein_coding	sorcin [Source:MGI Symbol;Acc:MGI:98419]	-
ENSMUSG00000003166	9.344289635976484	8.307145598261563	10.4305191531471	9.81490828466631	8.72165898173284	8.41007212435968	7.85272541745064	8.02987659418257	8.11450401771878	9.23147636369426	Dgcr2	16	17657346	17716426	-	6853	protein_coding	DiGeorge syndrome critical region gene 2 [Source:MGI Symbol;Acc:MGI:892866]	-
ENSMUSG00000003184	36.022243097951	32.20831596586815	34.9896572011015	27.0245794181052	44.7657539489971	37.3089818236002	22.8525620800056	37.6123875234514	28.2544270226274	40.1138872373882	Irf3	7	44647072	44652272	+	3442	protein_coding	interferon regulatory factor 3 [Source:MGI Symbol;Acc:MGI:1859179]	IRF
ENSMUSG00000003190	8.658128831194455	7.011052883158265	6.39337238209146	5.67858649748067	9.40475867156789	13.1557977736378	5.44683474552523	7.83083231933254	4.96019740745169	9.8063470603236	Bcl2l12	7	44640646	44648136	-	1976	protein_coding	BCL2-like 12 (proline rich) [Source:MGI Symbol;Acc:MGI:1922986]	-
ENSMUSG00000003198	4.01296029758397	3.3781973455567225	3.88947052296234	2.13558546717122	6.81632261841551	3.21046258178681	2.71070300594299	4.1868777722325	3.36071893836181	3.25448966568959	Zfp959	17	56199093	56205928	+	2448	protein_coding	zinc finger protein 959 [Source:MGI Symbol;Acc:MGI:2385058]	zf-C2H2
ENSMUSG00000003199	17.15077755238065	14.342531629340801	14.3267178464432	18.0339633977574	19.3690990443995	16.8733299209225	12.7793849474188	14.1169635834342	13.8362151404004	16.6375628461098	Mpnd	17	56312711	56323790	+	2305	protein_coding	MPN domain containing [Source:MGI Symbol;Acc:MGI:1915297]	-
ENSMUSG00000003200	9.019137904904802	7.9804844421050305	8.76653782418816	7.45420052617669	11.3017407962892	8.55407247296516	6.42615961084198	7.84242736004064	9.18006439454618	8.47328640299132	Sh3gl1	17	56323750	56343635	-	5012	protein_coding	SH3-domain GRB2-like 1 [Source:MGI Symbol;Acc:MGI:700010]	-
ENSMUSG00000003206	1.5692167468137057	1.7928749869096157	1.81115134129235	0.38672900796219	3.33682664375707	0.742159994243212	1.9635036864285	2.67313170213508	1.54024861800522	0.994615941069663	Ebi3	17	56259640	56264022	+	1154	protein_coding	Epstein-Barr virus induced gene 3 [Source:MGI Symbol;Acc:MGI:1354171]	-
ENSMUSG00000003208	2.83949582245375	3.090572448971457	2.98018935528982	3.01022582710936	2.5110995372546	2.85646857016122	3.83721437739642	2.32911623691459	3.81188890076228	2.38407028081254	Yju2	17	56266099	56275285	+	4956	protein_coding	YJU2 splicing factor [Source:MGI Symbol;Acc:MGI:1920136]	-
ENSMUSG00000003226	12.14524185364775	12.5448764422406	11.6392143323389	13.0793506638961	11.4393373770898	12.4230650412662	14.1866107073083	12.8883786859593	12.6960493227002	10.4084670529946	Ranbp2	10	58282742	58330178	+	11728	protein_coding	RAN binding protein 2 [Source:MGI Symbol;Acc:MGI:894323]	-
ENSMUSG00000003227	0.3023451416385178	0.235528732742931	0.191556103734889	0.210354817638572	0.184131591822962	0.623338053357648	0.267003800715483	0.177842079148139	0.237374581782681	0.259894469325421	Edar	10	58436611	58511476	-	3637	protein_coding	ectodysplasin-A receptor [Source:MGI Symbol;Acc:MGI:1343498]	-
ENSMUSG00000003228	11.915129891173114	13.237281012159983	14.5888404555906	11.6846585161194	9.17595624112606	12.2110643518564	8.83228766673403	14.4926993842443	14.9149336338114	14.7092033638502	Grk5	19	60878187	61084406	+	7055	protein_coding	G protein-coupled receptor kinase 5 [Source:MGI Symbol;Acc:MGI:109161]	-
ENSMUSG00000003233	13.171206330330751	14.02484184012365	13.535268622591	13.9445499401402	12.1974899355645	13.0075168230273	14.7077891189623	13.3196781163425	13.2308283113319	14.8410718138579	Dvl3	16	20335732	20352760	+	6410	protein_coding	dishevelled segment polarity protein 3 [Source:MGI Symbol;Acc:MGI:108100]	-
ENSMUSG00000003234	17.340016465293523	16.716436435973524	18.0405650573393	16.9690900025449	18.774940499198	15.5754703020919	11.9635287850001	19.8431642625907	15.058270978582	20.0007817177213	Abcf3	16	20367327	20380129	+	3558	protein_coding	ATP-binding cassette, sub-family F (GCN20), member 3 [Source:MGI Symbol;Acc:MGI:1351656]	-
ENSMUSG00000003235	19.2332713942002	17.40629851838515	20.6008907187063	19.4336169927882	19.4841380575101	17.4144398077962	15.5923703147433	21.2440284328696	15.6168745426046	17.1719207833231	Eif2b5	16	20317567	20328073	+	2595	protein_coding	eukaryotic translation initiation factor 2B, subunit 5 epsilon [Source:MGI Symbol;Acc:MGI:2446176]	-
ENSMUSG00000003269	20.79947199459715	22.274439977742027	22.2185655968977	20.7458342727	18.2244176195604	22.0090704892305	23.0910557621619	22.7182028055953	20.4758345535333	22.8126667896776	Cyth2	7	45456061	45464005	-	3445	protein_coding	cytohesin 2 [Source:MGI Symbol;Acc:MGI:1334255]	-
ENSMUSG00000003271	1.325425645540788	1.3016950140770183	1.19936428737463	0.855447362928877	0.861832965549935	2.38505796630971	1.18825704104912	0.919518010825903	1.79994623309167	1.29905877134138	Sult2b1	7	45379407	45434093	-	3950	protein_coding	sulfotransferase family, cytosolic, 2B, member 1 [Source:MGI Symbol;Acc:MGI:1926342]	-
ENSMUSG00000003273	0.6341963706306085	1.0950482755140567	0.217037242767536	0.430329964207742	0.869271286941996	1.02014698860516	0.630252351507147	1.70499114797019	1.02834044358319	1.0166091589957	Car11	7	45349267	45354106	+	1926	protein_coding	carbonic anhydrase 11 [Source:MGI Symbol;Acc:MGI:1336193]	-
ENSMUSG00000003279	0.02297647060155028	0.05435783056422195	0.0077885919428037	0.0356372494760335	0.00623892863294311	0.0422411123544208	0.0316641036073015	0.075091001979052	0.0993542149344899	0.0113220017360444	Dlgap1	17	70276068	71128408	+	17890	protein_coding	DLG associated protein 1 [Source:MGI Symbol;Acc:MGI:1346065]	-
ENSMUSG00000003282	0.18935387688655525	0.1569535605325722	0.153232845370929	0.195314130096409	0.236722021725031	0.172146510353852	0.0858159087311958	0.0	0.359025785018033	0.18297254838106	Plag1	4	3900996	3938423	-	8487	protein_coding	pleiomorphic adenoma gene 1 [Source:MGI Symbol;Acc:MGI:1891916]	zf-C2H2
ENSMUSG00000003283	16.434510831911524	16.917020869802727	17.1841208140744	16.4873213518784	21.9280745999129	10.1385265617804	12.1077140560187	18.6699197992903	20.0757797129504	16.8146699109515	Hck	2	152950388	152993361	+	2092	protein_coding	hemopoietic cell kinase [Source:MGI Symbol;Acc:MGI:96052]	-
ENSMUSG00000003299	27.22782027280995	29.07615462550047	29.2838557207554	31.840976836683	26.1869552966826	21.5994932371188	26.0368156010783	28.9934967766738	29.3605236916246	31.9137824326252	Mrpl4	9	20914034	20920135	+	2617	protein_coding	mitochondrial ribosomal protein L4 [Source:MGI Symbol;Acc:MGI:2137210]	-
ENSMUSG00000003308	16.597662795745077	17.030519990796225	15.56776278178	18.8833378743974	12.3910333943717	19.5485171324312	23.2271829116659	12.3512197015027	17.7685173559546	14.7751599940617	Keap1	9	21141026	21150657	-	4693	protein_coding	kelch-like ECH-associated protein 1 [Source:MGI Symbol;Acc:MGI:1858732]	-
ENSMUSG00000003309	9.944428702578216	12.493480055153695	13.5935816516306	8.91352301217894	9.47300842654566	7.79760171995766	12.6541023405596	13.1992674588649	9.47756038611758	14.6429900350727	Ap1m2	9	21205571	21223633	-	3140	protein_coding	adaptor protein complex AP-1, mu 2 subunit [Source:MGI Symbol;Acc:MGI:1336974]	-
ENSMUSG00000003316	10.50184816730129	8.3443986516642	10.1146089712663	10.5119380756639	12.7829223968409	8.59792322543406	7.48750460767102	8.68076381667597	9.61963003688933	7.58969614542048	Glg1	8	111881053	111985848	-	7090	protein_coding	golgi apparatus protein 1 [Source:MGI Symbol;Acc:MGI:104967]	-
ENSMUSG00000003341	0.020702856617699376	0.012550505797094425	0.0591291788061779	0.0	0.0236822476646196	0.0	0.0	0.0	0.0215506884323364	0.0286513347560413	Atp8b3	10	80355418	80374958	-	4713	protein_coding	ATPase, class I, type 8B, member 3 [Source:MGI Symbol;Acc:MGI:1914581]	-
ENSMUSG00000003344	12.450547672323692	11.382343526346508	11.9472185919055	9.59821628734417	14.5777574824319	13.6789983276132	7.15383546504343	15.3943717200532	11.2234932530351	11.7576736672543	Btbd2	10	80478451	80492328	-	3009	protein_coding	BTB (POZ) domain containing 2 [Source:MGI Symbol;Acc:MGI:1933831]	-
ENSMUSG00000003345	35.06950239276985	34.5798354785939	38.0021214335288	36.0113779447313	35.5157819120781	30.7487282807412	34.5288606388515	31.9109522140384	39.5244952234298	32.3550338380559	Csnk1g2	10	80458672	80476583	+	4835	protein_coding	casein kinase 1, gamma 2 [Source:MGI Symbol;Acc:MGI:1920014]	-
ENSMUSG00000003346	43.71482127682512	32.04339991526415	41.4921334673647	45.4981017460483	52.6326626057049	35.2363872881826	28.3000009347337	29.267495106868	38.3097338321683	32.2963697872866	Abhd17a	10	80419488	80426175	-	1547	protein_coding	abhydrolase domain containing 17A [Source:MGI Symbol;Acc:MGI:106388]	-
ENSMUSG00000003348	13.564641794905908	9.354509905160105	11.6757232393801	8.28776325422246	24.8508472295048	9.44423345651627	9.02752240376979	7.87452119424183	10.9715091258245	9.5444868968043	Mob3a	10	80521087	80537811	-	3254	protein_coding	MOB kinase activator 3A [Source:MGI Symbol;Acc:MGI:3050117]	-
ENSMUSG00000003352	5.016060807081245	5.360785175952968	4.35503359153292	4.07014714813758	6.51316144113328	5.1259010475212	5.18642675733517	4.6032441805241	3.67267262202798	7.98079714392462	Cacnb3	15	98528721	98542410	+	4010	protein_coding	calcium channel, voltage-dependent, beta 3 subunit [Source:MGI Symbol;Acc:MGI:103307]	-
ENSMUSG00000003354	2.827755326442757	3.3652668610921275	2.33162499760305	3.20055418236064	1.42879922073568	4.35004290507166	3.69684767868981	4.34604671315841	1.24920967231387	4.16896338020642	Ccdc65	15	98606088	98621217	+	1992	protein_coding	coiled-coil domain containing 65 [Source:MGI Symbol;Acc:MGI:2146001]	-
ENSMUSG00000003355	3.40358447998277	4.1770718142052505	2.59177437649304	3.43985060592871	3.69160819485589	3.89110474265344	5.77176998269361	3.6038172097592	3.34057173605415	3.99212832831404	Fkbp11	15	98622247	98626079	-	2706	protein_coding	FK506 binding protein 11 [Source:MGI Symbol;Acc:MGI:1913370]	-
ENSMUSG00000003360	16.491575862666775	17.385947693064676	16.5084889186527	19.2626399079079	16.9957119812682	13.1994626428383	15.6808080163358	19.0983444149761	20.0234369154289	14.7412014255179	Ddx23	15	98543015	98560775	-	6229	protein_coding	DEAD box helicase 23 [Source:MGI Symbol;Acc:MGI:1921601]	-
ENSMUSG00000003363	20.9407998056312	20.370439997696327	21.2692044343592	17.6612797001455	28.5334435189486	16.2992715690715	27.7589518260322	19.1259677326277	18.4796121468577	16.1172282852677	Pld3	7	27231425	27252643	-	2924	protein_coding	phospholipase D family, member 3 [Source:MGI Symbol;Acc:MGI:1333782]	-
ENSMUSG00000003378	7.4970127454345	8.303421772498845	8.56482379343979	5.78581916362628	7.12708261809332	8.51032540657861	7.56317456151103	9.42528872027097	7.65497091515746	8.57025289305592	Grik5	7	24709274	24771771	-	5168	protein_coding	glutamate receptor, ionotropic, kainate 5 (gamma 2) [Source:MGI Symbol;Acc:MGI:95818]	-
ENSMUSG00000003379	89.5706234806637	19.21308708256228	14.56815941536	9.53918913531366	320.862768455581	13.3123769164002	32.4919527324007	16.8353381256459	19.8326755377252	7.69238193447733	Cd79a	7	24596806	24601622	+	1457	protein_coding	CD79A antigen (immunoglobulin-associated alpha) [Source:MGI Symbol;Acc:MGI:101774]	-
ENSMUSG00000003380	250.0003068286965	250.19356559138	310.575021663652	278.839341340373	187.831774394427	222.755089916334	246.067567533894	234.10537025009	259.22281663735	261.378507944186	Rabac1	7	24669177	24672179	-	1523	protein_coding	Rab acceptor 1 (prenylated) [Source:MGI Symbol;Acc:MGI:1201692]	-
ENSMUSG00000003382	5.729504746013726	4.980476637824758	5.04965431542401	6.00069330497443	7.37107192482135	4.49659943883511	6.11225772828593	3.98560953903241	5.50648197215807	4.31755731182262	Etv3	3	87432714	87447463	+	10274	protein_coding	ets variant 3 [Source:MGI Symbol;Acc:MGI:1350926]	ETS
ENSMUSG00000003402	23.037635579611802	23.011823683928675	24.1844980382958	22.5938911248246	23.2758519851342	22.0963011701926	26.3311913659703	21.5080146497629	21.3234231899385	22.884665530043	Prkcsh	9	21914102	21925518	+	4275	protein_coding	protein kinase C substrate 80K-H [Source:MGI Symbol;Acc:MGI:107877]	-
ENSMUSG00000003410	0.0	0.0327347397127846	0.0	0.0	0.0	0.0	0.0587259810838299	0.0722129777673085	0.0	0.0	Elavl3	9	21926301	21963319	-	6890	protein_coding	ELAV like RNA binding protein 3 [Source:MGI Symbol;Acc:MGI:109157]	-
ENSMUSG00000003411	0.6297438863296665	0.6446316460952597	0.843513642719686	0.542750050902019	0.47508981232982	0.657622039367141	1.0792982096695	0.338851816220265	0.432328580795693	0.728047977695581	Rab3b	4	108736260	108800521	+	3524	protein_coding	RAB3B, member RAS oncogene family [Source:MGI Symbol;Acc:MGI:1917158]	-
ENSMUSG00000003418	1.042136692941816	0.4702962337802118	0.187868615412296	0.241244277148498	2.6942419298043	1.04519194940217	0.64410079827043	0.720612777487733	0.384327171563993	0.132144187798691	St8sia6	2	13655832	13798875	-	7664	protein_coding	ST8 alpha-N-acetyl-neuraminide alpha-2,8-sialyltransferase 6 [Source:MGI Symbol;Acc:MGI:2386797]	-
ENSMUSG00000003420	32.60489169189363	33.127092391614575	35.2653511150311	26.5089935105772	44.6298435494946	24.0153785924716	29.567050754016	29.6114090598364	38.704226479478	34.6256832731279	Fcgrt	7	44742414	44753275	-	2102	protein_coding	Fc fragment of IgG receptor and transporter [Source:MGI Symbol;Acc:MGI:103017]	-
ENSMUSG00000003421	21.822765283086774	20.579285558235874	22.5262954268426	19.1492814506845	24.2761392304291	21.3393450243909	15.8091599491551	21.1457652147121	22.7440655009515	22.6181515681248	Nosip	7	44711853	44727634	+	2800	protein_coding	nitric oxide synthase interacting protein [Source:MGI Symbol;Acc:MGI:1913644]	-
ENSMUSG00000003423	22.08797987654075	25.269100167406897	21.0846309139682	22.8192541698154	21.3283025900663	23.1197318323131	24.5978132609801	25.6901958287067	23.2802805402383	27.5081110397025	Pih1d1	7	44803727	44809489	+	2020	protein_coding	PIH1 domain containing 1 [Source:MGI Symbol;Acc:MGI:1916095]	-
ENSMUSG00000003429	381.5384695481115	367.5947119588678	356.479531228908	293.494296581351	587.298373303026	288.881677079161	437.833758437991	341.323279929552	356.135191636991	335.086617830937	Rps11	7	44771803	44773863	-	865	protein_coding	ribosomal protein S11 [Source:MGI Symbol;Acc:MGI:1351329]	-
ENSMUSG00000003435	18.6091739939703	19.532456519730875	16.0917074938669	19.4340048702776	21.1068237743328	17.8041598374039	17.2266206059032	19.5341742584372	22.2290995427984	19.1399316717847	Supt5	7	28014316	28038171	-	5764	protein_coding	suppressor of Ty 5, DSIF elongation factor subunit [Source:MGI Symbol;Acc:MGI:1202400]	-
ENSMUSG00000003436	0.03259366312438775	0.035493158742771	0.130374652497551	0.0	0.0	0.0	0.141972634971084	0.0	0.0	0.0	Dll3	7	27992978	28001663	-	2850	protein_coding	delta like canonical Notch ligand 3 [Source:MGI Symbol;Acc:MGI:1096877]	-
ENSMUSG00000003437	29.448764307572624	31.255784209950527	32.4500348532027	29.986008891365	26.0368747705551	29.3221387151677	30.1524604062932	32.3449236935849	31.3006730829572	31.2250796569668	Paf1	7	28092376	28098813	+	3438	protein_coding	Paf1, RNA polymerase II complex component [Source:MGI Symbol;Acc:MGI:1923988]	-
ENSMUSG00000003438	14.090451665207524	11.687323657295998	13.3419682686985	15.0598714322666	14.2013148109556	13.7586521489094	11.2160497463743	11.1781330976343	10.3687556316538	13.9863561535216	Timm50	7	28004941	28011497	-	2684	protein_coding	translocase of inner mitochondrial membrane 50 [Source:MGI Symbol;Acc:MGI:1913775]	-
ENSMUSG00000003444	6.090137272567778	6.831551540623154	4.49594088530783	5.97236902225985	6.97045640864027	6.92178277406316	7.39122172226508	5.63187942532627	6.81879932397949	7.48430569092178	Med29	7	28085571	28092133	-	1281	protein_coding	mediator complex subunit 29 [Source:MGI Symbol;Acc:MGI:1914474]	-
ENSMUSG00000003452	0.501969280743877	0.7034650119928143	0.48527919505879	0.423900089683175	0.358823297607679	0.739874540625864	0.786391367928824	0.46895566265562	0.734685351520004	0.823827665866809	Bicd1	6	149310384	149464827	+	27373	protein_coding	BICD cargo adaptor 1 [Source:MGI Symbol;Acc:MGI:1101760]	-
ENSMUSG00000003458	33.195625686015696	30.70942079106073	34.7030266058341	32.7035283417459	30.0025212378671	35.3734265586157	33.9169946216957	26.911369714617	33.8305797298215	28.1787390981087	Ncstn	1	171893580	171910362	-	3975	protein_coding	nicastrin [Source:MGI Symbol;Acc:MGI:1891700]	-
ENSMUSG00000003464	18.3060193901824	15.790475203117749	17.9453105398743	18.2992838918278	20.9478202364981	16.0316628925294	15.5273033329842	15.5719951685244	17.9575051494863	14.1050971614761	Pex19	1	171954322	171964060	+	3815	protein_coding	peroxisomal biogenesis factor 19 [Source:MGI Symbol;Acc:MGI:1334458]	-
ENSMUSG00000003469	0.582168542676377	0.6480426292966825	0.941688050578319	0.284816326826155	0.652043080803089	0.450126712497945	0.139045364146938	1.04296881188392	0.226870984460622	1.18328535669525	Phyhip	14	70694916	70706272	+	2910	protein_coding	phytanoyl-CoA hydroxylase interacting protein [Source:MGI Symbol;Acc:MGI:1860417]	-
ENSMUSG00000003476	0.30832901863858764	0.184576580909245	0.0	1.12178954802271	0.0327315053499567	0.078795021181684	0.063283989781832	0.0	0.635422996404936	0.0395993374502119	Crhr2	6	55067034	55110001	-	5115	protein_coding	corticotropin releasing hormone receptor 2 [Source:MGI Symbol;Acc:MGI:894312]	-
ENSMUSG00000003477	437.6238307121448	432.1858213433303	505.825641511252	339.017421544877	441.121167883961	464.531091908489	303.871129260359	520.776661839388	519.966700011186	384.128794262388	Inmt	6	55147611	55152028	-	1600	protein_coding	indolethylamine N-methyltransferase [Source:MGI Symbol;Acc:MGI:102963]	-
ENSMUSG00000003484	23.332342076511562	14.706004002368376	11.3673694654031	9.93272580126593	63.9902694093289	8.03900363004831	16.0540053431453	17.6488517663302	11.9089627070072	13.2121961929908	Cyp4f18	8	72742326	72763470	-	1855	protein_coding	cytochrome P450, family 4, subfamily f, polypeptide 18 [Source:MGI Symbol;Acc:MGI:1919304]	-
ENSMUSG00000003500	21.367448456188576	22.77833448120565	22.01037009577	25.3355635884106	18.348274317327	19.7755858232467	17.9340660022671	28.9103143833415	26.8875652930044	17.3813922462096	Impdh1	6	29200433	29216363	-	3294	protein_coding	inosine monophosphate dehydrogenase 1 [Source:MGI Symbol;Acc:MGI:96567]	-
ENSMUSG00000003505	0.0	0.0	0.0	0.0	0.0	0.0	0.0	0.0	0.0	0.0	Psg18	7	18079347	18088934	-	3232	protein_coding	pregnancy specific glycoprotein 18 [Source:MGI Symbol;Acc:MGI:1347251]	-
ENSMUSG00000003518	10.48975352621933	9.884627097032705	13.7393567671657	11.7378991643489	8.82044859035462	7.6613095830081	8.12355166782428	9.3834764854591	13.9271485094806	8.10433172536684	Dusp3	11	101861969	101877839	-	4682	protein_coding	dual specificity phosphatase 3 (vaccinia virus phosphatase VH1-related) [Source:MGI Symbol;Acc:MGI:1919599]	-
ENSMUSG00000003526	6.3465030453214695	5.9561843138708905	5.20037601235303	5.60933140547133	7.03584634335099	7.54045842011053	4.88846906639564	7.21083212777907	5.49071159627357	6.23472446503528	Prodh	16	17878221	17908067	-	7797	protein_coding	proline dehydrogenase [Source:MGI Symbol;Acc:MGI:97770]	-
ENSMUSG00000003527	8.746053751806453	10.118020359392931	10.0224936342252	7.95619493194644	8.4680295606514	8.53749688040277	10.3092064859764	9.46645404248377	9.44626879410545	11.2501521150061	Ess2	16	17718573	17729212	-	4231	protein_coding	ess-2 splicing factor [Source:MGI Symbol;Acc:MGI:107854]	-
ENSMUSG00000003528	33.467691107463125	33.378498520285326	32.9242689033067	30.9052847684577	40.8238557819378	29.2173549761503	38.8167879884433	30.9472653898037	29.8979054290573	33.852035273837	Slc25a1	16	17743087	17746083	-	2164	protein_coding	solute carrier family 25 (mitochondrial carrier, citrate transporter), member 1 [Source:MGI Symbol;Acc:MGI:1345283]	-
ENSMUSG00000003531	13.01739193932605	13.076042166883326	12.2299940979801	11.7898766166058	11.9653663778468	16.0843306648715	15.100466290442	11.9844754670435	11.5349031032371	13.6843238068107	Dgcr6	16	17870724	17889496	+	2985	protein_coding	DiGeorge syndrome critical region gene 6 [Source:MGI Symbol;Acc:MGI:1202877]	-
ENSMUSG00000003534	16.02374503035245	14.831140652382748	17.8428799523317	12.0191737288147	11.3858879324492	22.8470385078142	13.2218335794185	14.6742095282361	15.9564926552579	15.4720268466185	Ddr1	17	35992459	36015513	-	4774	protein_coding	discoidin domain receptor family, member 1 [Source:MGI Symbol;Acc:MGI:99216]	-
ENSMUSG00000003541	160.61080557796495	194.13703605612574	160.035318217444	171.873664778241	98.6371582906548	211.89708102552	313.394235604604	137.562402509814	183.155385277786	142.436120832299	Ier3	17	36132576	36133815	+	1131	protein_coding	immediate early response 3 [Source:MGI Symbol;Acc:MGI:104814]	-
ENSMUSG00000003545	9.661135139463358	11.031010673063456	15.407593107659	16.8093536294376	2.19903496539041	4.22855885536642	19.6899193556004	1.28311923926794	16.5864133070547	6.56459079033078	Fosb	7	19036621	19043976	-	6243	protein_coding	FBJ osteosarcoma oncogene B [Source:MGI Symbol;Acc:MGI:95575]	TF_bZIP
ENSMUSG00000003546	17.507161171107974	15.874133840497826	16.8237190277196	14.6714373176295	18.7589255703489	19.7745627687339	11.1326375398655	20.366581260526	12.2847763745101	19.7125401870897	Klc4	17	46941550	46956948	-	2377	protein_coding	kinesin light chain 4 [Source:MGI Symbol;Acc:MGI:1922014]	-
ENSMUSG00000003549	10.172750012261028	9.564085122794044	9.06226414690369	12.6034552160925	7.96477151399042	11.0605091720575	9.75462896980685	9.80381120246452	9.77812091841518	8.91977940048963	Ercc1	7	19078703	19090449	+	3111	protein_coding	excision repair cross-complementing rodent repair deficiency, complementation group 1 [Source:MGI Symbol;Acc:MGI:95412]	-
ENSMUSG00000003555	0.024347673929122175	0.0597040411246955	0.0167735536122256	0.0	0.0806171421042631	0.0	0.116900544504901	0.0	0.0	0.121915619993881	Cyp17a1	19	46655604	46661611	-	2769	protein_coding	cytochrome P450, family 17, subfamily a, polypeptide 1 [Source:MGI Symbol;Acc:MGI:88586]	-
ENSMUSG00000003559	6.3782764735336706	7.142227662295007	6.13109939593871	7.5426260706093	6.5849735677507	5.25440685983597	6.44976553392918	6.1031656981881	8.61687033732453	7.39910907973822	As3mt	19	46695897	46729538	+	3212	protein_coding	arsenite methyltransferase [Source:MGI Symbol;Acc:MGI:1929882]	-
ENSMUSG00000003573	7.15115358840847	6.452423477884739	6.98039722828914	8.08058056404186	4.78579328587048	8.7578432754324	5.10482419173643	7.68016506772376	5.86085067571159	7.16385397636718	Homer3	8	70735477	70747011	+	3440	protein_coding	homer scaffolding protein 3 [Source:MGI Symbol;Acc:MGI:1347359]	-
ENSMUSG00000003575	2.1331080419973625	1.8200419997958626	1.6946839331532	1.49381329814948	2.46046841302865	2.88346652365812	1.45464181619004	1.83320994212577	1.462395951318	2.52992028954964	Crtc1	8	70835005	70892229	-	11182	protein_coding	CREB regulated transcription coactivator 1 [Source:MGI Symbol;Acc:MGI:2142523]	-
ENSMUSG00000003581	31.251816796602725	30.979362480074325	35.1882326116753	22.6513199708381	31.2790448000524	35.8886698038451	22.2614618222132	31.7208769771614	30.8527650207553	39.0823461001674	Rnf215	11	4085202	4091172	+	2232	protein_coding	ring finger protein 215 [Source:MGI Symbol;Acc:MGI:1918923]	-
ENSMUSG00000003585	3.930432592886473	5.680663070444412	3.97540399020708	2.56475336464478	3.66209980684323	5.5194732098508	3.71721218581921	6.94153172106686	3.49186634724193	8.57204202764965	Sec14l2	11	4047039	4073415	-	3505	protein_coding	SEC14-like lipid binding 2 [Source:MGI Symbol;Acc:MGI:1915065]	-
ENSMUSG00000003604	3.076511413989285	3.172372041521627	2.57259221691142	3.54407137150759	3.45935555943203	2.7300265081061	2.99360415071001	3.05433027320024	3.23938391037101	3.40216983180525	Aven	2	112323309	112464918	+	5001	protein_coding	apoptosis, caspase activation inhibitor [Source:MGI Symbol;Acc:MGI:1921518]	-
ENSMUSG00000003617	24.542578487436874	28.06488929327545	22.4170022234529	22.380244826656	16.9708543960334	36.4022125036052	25.7002229849495	33.4489592049818	27.7439070710563	25.3664679121142	Cp	3	20011218	20063309	+	9566	protein_coding	ceruloplasmin [Source:MGI Symbol;Acc:MGI:88476]	-
ENSMUSG00000003623	5.627949659274732	5.082088966555011	5.19282288689042	3.98468995703899	6.84293033722532	6.4913554559442	3.41140257417688	6.88504948124359	3.95588047078268	6.07602334001689	Crot	5	9016033	9047324	-	5456	protein_coding	carnitine O-octanoyltransferase [Source:MGI Symbol;Acc:MGI:1921364]	-
ENSMUSG00000003644	15.501345202367649	17.300942091722426	15.8164998663143	12.2479150206027	20.3936188500066	13.547347072547	10.3768725823628	24.2580656954341	17.0791382152247	17.4896918738681	Rps6ka1	4	133574601	133615108	-	4258	protein_coding	ribosomal protein S6 kinase polypeptide 1 [Source:MGI Symbol;Acc:MGI:104558]	-
ENSMUSG00000003657	0.0	0.0	0.0	0.0	0.0	0.0	0.0	0.0	0.0	0.0	Calb2	8	110864134	110894842	-	1743	protein_coding	calbindin 2 [Source:MGI Symbol;Acc:MGI:101914]	-
ENSMUSG00000003660	10.06426256755188	8.302089509162466	9.71807223965794	8.00709152129386	13.6466809285899	8.88520558066582	7.00675535349679	8.73046496831549	9.87235962169294	7.59877809314464	Snrnp200	2	127050306	127082371	+	7819	protein_coding	small nuclear ribonucleoprotein 200 (U5) [Source:MGI Symbol;Acc:MGI:2444401]	-
ENSMUSG00000003662	13.329271776608948	12.94568418493635	15.6466404875121	11.4268493982276	14.156913569027	12.0866836516691	10.6566071986271	13.2907567707698	13.0733169753922	14.7620557949563	Ciao1	2	127082858	127089736	-	3197	protein_coding	cytosolic iron-sulfur protein assembly 1 [Source:MGI Symbol;Acc:MGI:1346998]	-
ENSMUSG00000003665	2.58589931038289	4.80960932654271	3.9064782164356	1.79214032596353	1.21051510157686	3.43446359755557	6.00037066129447	4.09667195785376	6.27215185663276	2.86924283038985	Has1	17	18063585	18075467	-	4518	protein_coding	hyaluronan synthase 1 [Source:MGI Symbol;Acc:MGI:106590]	-
ENSMUSG00000003680	0.3128082316883925	0.5378803631481047	0.286989250253106	0.165201417393684	0.678541003372981	0.120501255733799	0.112910267796417	0.872716218454744	0.627590239591318	0.53830472674994	Taf6l	19	8751851	8763781	-	5017	protein_coding	TATA-box binding protein associated factor 6 like [Source:MGI Symbol;Acc:MGI:2444957]	-
ENSMUSG00000003721	13.26853627780135	13.832781709145376	15.312593030616	12.2076306198949	12.4694500715291	13.0844713891654	12.0000192904583	14.3404827018017	15.1489860043966	13.8416388399249	Insig2	1	121232082	121260318	-	3473	protein_coding	insulin induced gene 2 [Source:MGI Symbol;Acc:MGI:1920249]	-
ENSMUSG00000003731	9.49829646840473	9.114454271201504	8.70387399461891	11.8243853562423	8.60039881656683	8.86452770619088	10.4507809897796	7.74899231422143	10.150801806528	8.10724197427699	Kpna6	4	129537773	129566560	-	6729	protein_coding	karyopherin (importin) alpha 6 [Source:MGI Symbol;Acc:MGI:1100836]	-
ENSMUSG00000003746	9.430976590675925	5.339394906052753	6.67296717672046	4.94998698508918	21.7455506666197	4.35540153427436	5.59516700421439	4.80682276845876	6.34341844463718	4.61217140690068	Man1a	10	53780881	53952705	-	9647	protein_coding	mannosidase 1, alpha [Source:MGI Symbol;Acc:MGI:104677]	-
ENSMUSG00000003752	1.2057972756478552	1.0204492025435419	1.05459155993762	1.54411448098692	0.623013392749081	1.6014696689178	0.995285927280728	0.451887909313231	2.12361544016404	0.511007533416169	Itpkc	7	26906597	26928086	-	5285	protein_coding	inositol 1,4,5-trisphosphate 3-kinase C [Source:MGI Symbol;Acc:MGI:2442554]	-
ENSMUSG00000003762	8.928522461130875	11.26003044804385	8.23156288090408	8.17196708697434	6.87349893227948	12.4370609443656	11.0246097156117	11.2139670206283	10.400487236068	12.4010578198674	Coq8b	7	26932448	26957375	+	5586	protein_coding	coenzyme Q8B [Source:MGI Symbol;Acc:MGI:1924139]	-
ENSMUSG00000003778	7.106404952791912	6.93986132363271	7.07194821336378	6.70348292593939	8.23488412295776	6.41530454890672	6.17226464479289	7.97348629978136	5.99399676478462	7.61969758517197	Brd8	18	34731668	34757654	-	10633	protein_coding	bromodomain containing 8 [Source:MGI Symbol;Acc:MGI:1925906]	-
ENSMUSG00000003779	1.0195007622432135	0.7053245208299063	0.770887468087182	0.191059361702192	1.35079708282065	1.76525913636283	0.615607483588309	0.814335329506446	0.78435712735907	0.6069981428658	Kif20a	18	34757666	34766330	+	4338	protein_coding	kinesin family member 20A [Source:MGI Symbol;Acc:MGI:1201682]	-
ENSMUSG00000003808	10.70127874082066	11.306655412706487	11.6166099373748	8.61212849242804	11.5967838859058	10.979592647574	13.9094388515081	8.49711873144525	10.5753782370663	12.2446858308063	Farsa	8	85583618	85595886	+	4538	protein_coding	phenylalanyl-tRNA synthetase, alpha subunit [Source:MGI Symbol;Acc:MGI:1913840]	-
ENSMUSG00000003809	7.112384908654502	5.731121684022989	5.98704405702604	5.39394486559236	10.3549338030779	6.71361690892171	4.02565107657658	5.74510089134816	4.57315937840181	8.58057538976541	Gcdh	8	85613022	85620550	-	2754	protein_coding	glutaryl-Coenzyme A dehydrogenase [Source:MGI Symbol;Acc:MGI:104541]	-
ENSMUSG00000003810	10.7912974320307	9.958071764040806	10.0520412047241	18.511060612946	6.75316548509288	7.84892242535982	8.95808698257724	8.28318472523857	12.8774439893806	9.71357135896681	Mast2	4	116163959	116321380	-	8049	protein_coding	microtubule associated serine/threonine kinase 2 [Source:MGI Symbol;Acc:MGI:894676]	-
ENSMUSG00000003812	4.938250682037525	4.9749714353062355	4.34380568861298	4.14070583770985	7.05227584326618	4.21621535856109	4.6551428093135	5.06872391598439	4.21238377973426	5.96363523619279	Dnase2a	8	85635189	85649544	+	5389	protein_coding	deoxyribonuclease II alpha [Source:MGI Symbol;Acc:MGI:1329019]	-
ENSMUSG00000003813	10.184334953530287	9.113243246232653	8.84942617250915	13.7801928199967	12.7120047174714	5.3957161041439	8.41588658059089	8.91994204770435	10.6022111534539	8.51493320318147	Rad23a	8	85560648	85567294	-	2577	protein_coding	RAD23 homolog A, nucleotide excision repair protein [Source:MGI Symbol;Acc:MGI:105126]	-
ENSMUSG00000003814	65.825720326542	67.0478433054504	61.1699875100328	64.4191543054637	74.0220720468066	63.6916674438649	85.2235107862358	52.7780332769163	68.0649310911426	62.1248980675069	Calr	8	85568479	85573563	-	2880	protein_coding	calreticulin [Source:MGI Symbol;Acc:MGI:88252]	-
ENSMUSG00000003824	1.4069708627649051	1.3629486948740563	2.10045290942606	0.680312919494462	1.89994080978267	0.947176812356428	1.85040553201641	1.23881216585473	1.36766384980307	0.994913231822015	Syce2	8	85598740	85614850	+	1968	protein_coding	synaptonemal complex central element protein 2 [Source:MGI Symbol;Acc:MGI:1919096]	-
ENSMUSG00000003847	9.455362172091798	10.108661283229978	9.20427808064557	9.42553280076173	9.35586214013408	9.83577566682581	11.8405548372635	9.33476707576544	10.0087257910154	9.25059742887557	Nfat5	8	108020102	108106149	+	18378	protein_coding	nuclear factor of activated T cells 5 [Source:MGI Symbol;Acc:MGI:1859333]	RHD
ENSMUSG00000003848	8.68095624183307	9.755301643603316	8.2739378486371	9.18101828311451	8.30864756932011	8.96022126626056	14.6945342581517	6.55118371540134	10.2413341065499	7.53415449431032	Nob1	8	108139118	108151683	-	3486	protein_coding	NIN1/RPN12 binding protein 1 homolog [Source:MGI Symbol;Acc:MGI:1914869]	-
ENSMUSG00000003849	31.7473099510349	31.53018340006605	23.9856200268555	24.5906429802071	16.0629915195681	62.3499852775089	45.0737975998022	32.3902407212968	21.6151670374883	27.0415282416769	Nqo1	8	108114857	108129838	-	1553	protein_coding	NAD(P)H dehydrogenase, quinone 1 [Source:MGI Symbol;Acc:MGI:103187]	-
ENSMUSG00000003863	0.17924988460288216	0.15568361885785686	0.0529198290378876	0.0564989587528	0.148367077991543	0.459213672629298	0.0102448920032305	0.308644428712761	0.141442250968175	0.162402903747261	Ppfia3	7	44988546	45016443	-	7899	protein_coding	protein tyrosine phosphatase, receptor type, f polypeptide (PTPRF), interacting protein (liprin), alpha 3 [Source:MGI Symbol;Acc:MGI:1924037]	-
ENSMUSG00000003865	10.894996309648812	7.881421566798897	6.63375306897909	20.8744835335549	8.51849558372212	7.55325305233914	5.27216817775266	7.39723868810879	9.69236924698097	9.16391015435317	Gys1	7	45084268	45106043	+	4789	protein_coding	glycogen synthase 1, muscle [Source:MGI Symbol;Acc:MGI:101805]	-
ENSMUSG00000003868	13.694666032513675	13.48349674090225	12.5797837293145	14.2800742774657	13.4229625092798	14.4958436139947	14.8909822992758	15.0704403646426	9.1523553353166	14.820208964374	Ruvbl2	7	45071184	45087520	-	2902	protein_coding	RuvB-like protein 2 [Source:MGI Symbol;Acc:MGI:1342299]	-
ENSMUSG00000003872	0.3673465485518532	0.4484316486468925	0.0	0.261469744275969	0.381457393176187	0.826459056755257	0.22125605450039	0.544139348535071	0.520685549803152	0.507645641748957	Lin7b	7	45017315	45020007	-	1463	protein_coding	lin-7 homolog B, crumbs cell polarity complex component [Source:MGI Symbol;Acc:MGI:1330858]	-
ENSMUSG00000003873	46.591870369643125	44.04707692139648	48.361571504852	43.6900015594123	45.5027115221154	48.8131968921928	42.0026400898588	44.7666394064822	48.2063192557347	41.2127089335102	Bax	7	45111121	45116322	-	1576	protein_coding	BCL2-associated X protein [Source:MGI Symbol;Acc:MGI:99702]	-
ENSMUSG00000003882	10.02703411626133	8.039411927594326	5.95639932049048	6.52180007551396	21.5904393706849	6.03949769835598	6.83770413077546	10.2326393464994	8.74538074726849	6.34192348583395	Il7r	15	9505874	9530262	-	4663	protein_coding	interleukin 7 receptor [Source:MGI Symbol;Acc:MGI:96562]	-
ENSMUSG00000003923	8.155831197037914	7.397054997274495	6.90724203886588	11.8948113003273	7.5323395124795	6.28893193647898	9.02604302773574	6.3006229889819	8.89123958876795	5.37031438361239	Tfam	10	71061294	71074110	-	4438	protein_coding	transcription factor A, mitochondrial [Source:MGI Symbol;Acc:MGI:107810]	HMG
ENSMUSG00000003929	1.793113094702705	1.5560804544311826	1.35438910906422	1.87790984720542	2.06297663800305	1.87717678453813	1.78772611046063	1.53147879403096	1.41358074933157	1.49153616390157	Zfp81	17	33548316	33577852	-	6790	protein_coding	zinc finger protein 81 [Source:MGI Symbol;Acc:MGI:1890752]	zf-C2H2
ENSMUSG00000003934	0.4802305237196828	0.48419881541981574	0.364797124978422	0.660985327463584	0.57858565771766	0.316553984719065	0.305087283443987	0.500204754575437	0.686057330664289	0.44544589299555	Efnb3	11	69444918	69451031	-	3183	protein_coding	ephrin B3 [Source:MGI Symbol;Acc:MGI:109196]	-
ENSMUSG00000003948	15.07778564452425	13.788824691016545	15.2139410092132	12.5516064550125	22.4724954952407	10.0730996186306	9.62686267067258	16.5200748001989	10.2107294189826	18.7976318742121	Mmd	11	90140282	90169415	+	3581	protein_coding	monocyte to macrophage differentiation-associated [Source:MGI Symbol;Acc:MGI:1914718]	-
ENSMUSG00000003949	4.861747419122018	2.7419181039952374	5.6102226839497	3.5880698670179	4.11808977615422	6.13060734936625	2.11970817817177	2.49481192386788	3.20014175414266	3.15301055979864	Hlf	11	90227362	90281721	-	6681	protein_coding	hepatic leukemia factor [Source:MGI Symbol;Acc:MGI:96108]	TF_bZIP
ENSMUSG00000003955	22.505698080936376	19.907269469283975	21.8569270363542	23.5518615813693	24.8177975094042	19.7962061966178	20.4691134302427	17.3848920934796	18.5810415969871	23.1940307564265	Fam162a	16	35864131	35891964	-	850	protein_coding	family with sequence similarity 162, member A [Source:MGI Symbol;Acc:MGI:1917436]	-
ENSMUSG00000003970	503.7944554886997	499.6778197788037	482.675815773116	462.423416118126	656.217308031188	413.861282032369	574.390567366233	451.563637896826	511.317271177356	461.4398026748	Rpl8	15	76788278	76790514	+	1359	protein_coding	ribosomal protein L8 [Source:MGI Symbol;Acc:MGI:1350927]	-
ENSMUSG00000003974	0.010455073681965224	0.016607954334030325	0.0	0.0418202947278609	0.0	0.0	0.0	0.0	0.0	0.0664318173361213	Grm3	5	9535541	9775170	-	3049	protein_coding	glutamate receptor, metabotropic 3 [Source:MGI Symbol;Acc:MGI:1351340]	-
ENSMUSG00000003992	2.0791290962391753	2.3884021455867575	2.53024382332247	1.55694836142287	1.83810870025057	2.39121549996079	1.89516132267599	2.52356548291529	2.30230174317719	2.83258003357856	Ssbp2	13	91608402	91851548	+	7985	protein_coding	single-stranded DNA binding protein 2 [Source:MGI Symbol;Acc:MGI:1914220]	-
ENSMUSG00000004018	1.269400945654867	1.2723391814004823	1.40494926901832	0.869730666779567	1.93637139523609	0.866552451585491	1.67992530704218	1.22468670212902	0.783148949917449	1.40159576651328	Fancl	11	26336135	26421876	+	3372	protein_coding	Fanconi anemia, complementation group L [Source:MGI Symbol;Acc:MGI:1914280]	-
ENSMUSG00000004031	0.07058927636870954	0.16532713789349043	0.0582759974306809	0.130898905854594	0.0127312003243244	0.0804510018652389	0.359992206616538	0.0681027603718611	0.0868898094401746	0.146323775145388	Brinp2	1	158072839	158183896	-	8767	protein_coding	bone morphogenic protein/retinoic acid inducible neural-specific 2 [Source:MGI Symbol;Acc:MGI:2443333]	-
ENSMUSG00000004032	8.115215763671772	5.82412333088733	7.5956241940695	14.0680133694522	5.63312280453539	5.16410268663	3.60930431158882	5.52830463129728	9.29851499690717	4.86036938375605	Gstm5	3	107803137	107806002	+	1278	protein_coding	glutathione S-transferase, mu 5 [Source:MGI Symbol;Acc:MGI:1309466]	-
ENSMUSG00000004035	1.85788892321344	2.2744536962174324	1.50855117896136	3.18576086509051	1.28973579950157	1.44750784930032	2.98222343165368	2.64156967079477	1.87149758910509	1.60252409331619	Gstm7	3	107833650	107839133	-	1601	protein_coding	glutathione S-transferase, mu 7 [Source:MGI Symbol;Acc:MGI:1915562]	-
ENSMUSG00000004038	0.27718025733830176	0.8375027168759892	0.106283684101265	0.486308461576078	0.170273734925023	0.345855148750841	0.864181256345726	1.44216642555581	0.271158948158356	0.772504237444065	Gstm3	3	107871012	107876599	-	1311	protein_coding	glutathione S-transferase, mu 3 [Source:MGI Symbol;Acc:MGI:106026]	-
ENSMUSG00000004040	36.85867985457975	48.00000267555422	40.1569701371581	49.9694424842408	24.4270067505395	32.8813000463806	65.9151211298517	32.2175922571908	56.9516494022163	36.9156479129581	Stat3	11	100775924	100830366	-	9527	protein_coding	signal transducer and activator of transcription 3 [Source:MGI Symbol;Acc:MGI:103038]	STAT
ENSMUSG00000004043	3.68363638095753	2.9236773704906227	3.22966509131044	3.29813675961842	5.51578406256578	2.69095961033548	3.11989492944306	2.30184561263885	3.19670609611237	3.07626284376821	Stat5a	11	100750177	100775995	+	7133	protein_coding	signal transducer and activator of transcription 5A [Source:MGI Symbol;Acc:MGI:103036]	STAT
ENSMUSG00000004044	113.84681483947423	99.6285728820423	144.931625780754	107.443326636412	91.46658113154	111.545725809191	98.1380397019241	103.504288382677	111.266519796042	85.6054436475261	Cavin1	11	100847559	100861713	-	3587	protein_coding	caveolae associated 1 [Source:MGI Symbol;Acc:MGI:1277968]	-
ENSMUSG00000004054	15.57500257765815	15.18869949668575	17.1912467886098	13.2357377311889	19.4874277936834	12.3855979971505	12.2132662148696	17.4645599073853	16.138115050753	14.9388568137351	Map3k11	19	5738770	5752893	+	4393	protein_coding	mitogen-activated protein kinase kinase kinase 11 [Source:MGI Symbol;Acc:MGI:1346880]	-
ENSMUSG00000004056	20.851110106351523	23.5480054510473	20.5818629994557	24.80107685503	20.1049978265441	17.9165027443763	27.1450244601002	17.5407966046462	26.2431309797505	23.2630697596923	Akt2	7	27290977	27340251	+	7131	protein_coding	thymoma viral proto-oncogene 2 [Source:MGI Symbol;Acc:MGI:104874]	-
ENSMUSG00000004069	11.06599442568195	9.993864266177836	10.4598413926213	11.9785158217737	10.8276271512915	10.9979933370413	9.14329899146595	10.581785551931	7.94476706083079	12.3056054604836	Dnaja3	16	4457853	4525559	+	3912	protein_coding	DnaJ heat shock protein family (Hsp40) member A3 [Source:MGI Symbol;Acc:MGI:1933786]	-
ENSMUSG00000004070	10.952514956704542	11.250547372292719	13.0727493235028	11.3303948981388	11.453443194796	7.95347241038057	11.4980544019206	9.11160357364018	12.7590428015228	11.6334887120873	Hmox2	16	4544225	4584606	+	2217	protein_coding	heme oxygenase 2 [Source:MGI Symbol;Acc:MGI:109373]	-
ENSMUSG00000004071	11.227573459710278	11.278541767326514	12.1521504501584	11.4132510439777	9.32147485874242	12.0234174859626	6.09298052996566	14.1417033767314	10.5854914899787	14.2939916726303	Cdip1	16	4568212	4608156	-	10094	protein_coding	cell death inducing Trp53 target 1 [Source:MGI Symbol;Acc:MGI:1913876]	zf-LITAF-like
ENSMUSG00000004085	6.916723216804964	6.603560525912698	7.34919033151124	8.94763598412058	4.80463113126175	6.56543542032629	5.75020566073054	5.98034880360582	8.34008783026319	6.34359980905124	Map3k20	2	72115981	72272954	+	10175	protein_coding	mitogen-activated protein kinase kinase kinase 20 [Source:MGI Symbol;Acc:MGI:2443258]	-
ENSMUSG00000004096	34.03733106804047	30.664609376973274	32.1071440917546	40.6636215093884	36.0562220693834	27.3223366016355	34.3581006299531	23.9747545849958	33.4251177585537	30.9004645343905	Cwc15	9	14411913	14421873	+	1571	protein_coding	CWC15 spliceosome-associated protein [Source:MGI Symbol;Acc:MGI:1913320]	-
ENSMUSG00000004098	1.1960980055392554	0.6996128631273647	0.586628494036383	1.2640520351306	2.01623957834224	0.917471914647799	0.225813428805527	0.891478702476783	1.006883042188	0.674276279039149	Col5a3	9	20681346	20726363	-	6809	protein_coding	collagen, type V, alpha 3 [Source:MGI Symbol;Acc:MGI:1858212]	-
ENSMUSG00000004099	5.624116549464192	5.324062934095843	5.02424888462758	3.98414980657715	9.13098962482894	4.3570778818231	4.71702491953539	5.89475996065941	5.23881986421301	5.44564699197556	Dnmt1	9	20818505	20871184	-	7377	protein_coding	DNA methyltransferase (cytosine-5) 1 [Source:MGI Symbol;Acc:MGI:94912]	-
ENSMUSG00000004100	10.829945066446367	11.61417167792261	10.3007046247753	13.3114917246138	10.2582695887996	9.44931432759677	19.8066718019099	6.71017994707912	10.2608430590054	9.67899190369602	Ppan	9	20799471	20803474	+	4004	protein_coding	peter pan homolog [Source:MGI Symbol;Acc:MGI:2178445]	-
ENSMUSG00000004105	7.13147115545422	4.75228993291447	6.28047636961737	8.11390891665592	8.75372503801665	5.37777429752694	5.2396168607925	3.15815175485023	8.18396306961201	2.42742804640314	Angptl2	2	33106081	33137729	+	6286	protein_coding	angiopoietin-like 2 [Source:MGI Symbol;Acc:MGI:1347002]	-
ENSMUSG00000004110	0.49459061785805963	0.06420470843536823	0.110462906181035	0.0151629235720526	1.82278208721504	0.0299545544641108	0.099439371331023	0.0453606730092967	0.0986374531175375	0.0133813362836157	Cacna1e	1	154266477	154760247	-	25228	protein_coding	calcium channel, voltage-dependent, R type, alpha 1E subunit [Source:MGI Symbol;Acc:MGI:106217]	-
ENSMUSG00000004113	0.08716544111686536	0.06135178559173545	0.0420452353218944	0.0	0.078585901499041	0.228030627646526	0.0325586006572189	0.160144008631424	0.0255402319909478	0.0271643010873511	Cacna1b	2	24493899	24653164	-	9942	protein_coding	calcium channel, voltage-dependent, N type, alpha 1B subunit [Source:MGI Symbol;Acc:MGI:88296]	-
ENSMUSG00000004127	0.7652936708916098	0.676404670482593	0.465857271336537	0.783349279417896	0.965571200324888	0.846396932487118	0.872554985742542	0.667472086251164	0.573041343552164	0.592550266384502	Trmt10a	3	137849209	137865582	+	7976	protein_coding	tRNA methyltransferase 10A [Source:MGI Symbol;Acc:MGI:1920421]	-
ENSMUSG00000004151	0.7980588375381484	0.7374167351305421	0.688166071043455	0.757618547788401	0.931799194495495	0.814651536825243	0.401700551114032	0.643638355087861	0.90904324272041	0.995284791599865	Etv1	12	38829379	38920483	+	13296	protein_coding	ets variant 1 [Source:MGI Symbol;Acc:MGI:99254]	ETS
ENSMUSG00000004187	3.7228375254195525	4.1054835472300155	2.7877031812644	1.29715237665562	6.64236454194925	4.16413000180894	2.40797431999531	5.27663460866193	3.5001316037149	5.23719365654792	Kifc2	15	76544058	76552396	+	3932	protein_coding	kinesin family member C2 [Source:MGI Symbol;Acc:MGI:109187]	-
ENSMUSG00000004207	328.5101106113517	294.55054988542054	274.021066893957	286.92091125058	494.719586123277	258.378878177593	346.612425628511	277.585765453634	325.39641281591	228.607595643627	Psap	10	60113449	60138376	+	2744	protein_coding	prosaposin [Source:MGI Symbol;Acc:MGI:97783]	-
ENSMUSG00000004221	8.70849669721057	8.932123648344945	6.93539699287029	7.64903246007189	8.925025888818	11.3245314470821	9.32975534005413	10.1472679089385	6.76913899770106	9.48233234668609	Ikbkg	X	73436896	73497460	+	8110	protein_coding	inhibitor of kappaB kinase gamma [Source:MGI Symbol;Acc:MGI:1338074]	-
ENSMUSG00000004231	0.0	0.003120580068063	0.0	0.0	0.0	0.0	0.0	0.0	0.0	0.012482320272252	Pax2	19	44744484	44826310	+	5409	protein_coding	paired box 2 [Source:MGI Symbol;Acc:MGI:97486]	PAX
ENSMUSG00000004233	1.2218140836988347	1.1052441591060644	1.07795893935602	0.696952162011529	1.85836341928891	1.25398181413888	0.816593359571318	1.34721046262189	1.11031712879315	1.1468556854379	Wars2	3	99048384	99146502	+	5946	protein_coding	tryptophanyl tRNA synthetase 2 (mitochondrial) [Source:MGI Symbol;Acc:MGI:1917810]	-
ENSMUSG00000004263	6.476341743527585	8.894397850739981	7.79484539198676	6.94375536861403	5.02264949595085	6.1441167175587	9.74611275460191	7.90667742810974	7.56242937917358	10.3623718410747	Atn1	6	124719507	124733487	-	4600	protein_coding	atrophin 1 [Source:MGI Symbol;Acc:MGI:104725]	-
ENSMUSG00000004264	25.650969286816476	24.789164665559625	23.4728288166441	31.2602035145006	25.3368966265168	22.5339481896044	28.708791326065	23.030637556257	26.1706621864374	21.2465675934791	Phb2	6	124689299	124693913	+	3718	protein_coding	prohibitin 2 [Source:MGI Symbol;Acc:MGI:102520]	-
ENSMUSG00000004266	20.123043076542544	11.566559403611045	12.2496687347305	12.4688656471513	45.8487554115269	9.92488251276147	8.54875909076418	13.3176503430609	11.3639156678558	13.0359125127633	Ptpn6	6	124697670	124715677	-	2802	protein_coding	protein tyrosine phosphatase, non-receptor type 6 [Source:MGI Symbol;Acc:MGI:96055]	-
ENSMUSG00000004267	1.3171143136978236	1.3126200749975223	1.06613491069996	0.650423355367895	2.17061012577401	1.38128886294943	0.945981319095318	2.18899713668583	0.852699593193041	1.2628022510159	Eno2	6	124737016	124746636	-	4705	protein_coding	enolase 2, gamma neuronal [Source:MGI Symbol;Acc:MGI:95394]	-
ENSMUSG00000004268	12.474376073416511	12.19832190872595	9.67624374005265	16.0351081172726	13.2771055088703	10.9090469274705	13.1729272577445	11.1174779016697	12.739904415352	11.7629780601376	Emg1	6	124681048	124689141	-	4632	protein_coding	EMG1 N1-specific pseudouridine methyltransferase [Source:MGI Symbol;Acc:MGI:1315195]	-
ENSMUSG00000004270	15.8669130555772	15.217666949838076	15.8467737138194	19.0406726955694	14.412879690543	14.167326122377	15.0557026853056	11.5860949876852	16.2546726946688	17.9741974316927	Lpcat3	6	124639990	124681381	+	3268	protein_coding	lysophosphatidylcholine acyltransferase 3 [Source:MGI Symbol;Acc:MGI:1315211]	-
ENSMUSG00000004285	80.70212181793394	95.28297408196904	84.0658948148017	86.1262807647487	85.3645665351321	67.2517451570533	118.227277707199	75.7320527196153	91.0102500837021	96.1623158173598	Atp6v1f	6	29467717	29470511	+	1063	protein_coding	ATPase, H+ transporting, lysosomal V1 subunit F [Source:MGI Symbol;Acc:MGI:1913394]	-
ENSMUSG00000004296	0.17768934534369224	0.14278665672021007	0.165288149296273	0.16206161492787	0.255345678492672	0.128061938657954	0.493692335130763	0.0	0.0774542917500773	0.0	Il12b	11	44290890	44304860	+	1967	protein_coding	interleukin 12b [Source:MGI Symbol;Acc:MGI:96540]	-
ENSMUSG00000004317	1.4688889138092192	1.3745634899017076	1.65067322481373	0.985386129788197	1.69098010545945	1.5485161951755	1.51927579599252	1.62923752450474	1.13523877981531	1.21450185929426	Clcn5	X	7020049	7185597	-	11452	protein_coding	chloride channel, voltage-sensitive 5 [Source:MGI Symbol;Acc:MGI:99486]	-
ENSMUSG00000004319	4.379761611767922	4.986525602866465	4.68241545825241	4.86631223855362	3.6025747007842	4.36774404948146	6.30481252249888	4.54382533429396	4.7389857819838	4.35847877268922	Clcn3	8	61363423	61436334	-	17071	protein_coding	chloride channel, voltage-sensitive 3 [Source:MGI Symbol;Acc:MGI:103555]	-
ENSMUSG00000004328	5.168712097130972	6.825052583521405	6.09127474783642	4.97878399401116	4.03375559784097	5.57103404883534	2.66531934833195	8.86835634147302	6.69049633458537	9.07603830969528	Hif3a	7	16765432	16796352	-	6710	protein_coding	hypoxia inducible factor 3, alpha subunit [Source:MGI Symbol;Acc:MGI:1859778]	bHLH
ENSMUSG00000004341	0.0	0.0	0.0	0.0	0.0	0.0	0.0	0.0	0.0	0.0	Gpx6	13	21496295	21503794	+	1368	protein_coding	glutathione peroxidase 6 [Source:MGI Symbol;Acc:MGI:1922762]	-
ENSMUSG00000004344	0.0	0.0	0.0	0.0	0.0	0.0	0.0	0.0	0.0	0.0	Gpx5	13	21470599	21476901	-	1674	protein_coding	glutathione peroxidase 5 [Source:MGI Symbol;Acc:MGI:104886]	-
ENSMUSG00000004347	0.024685099153713797	0.06109086519593725	0.0271613859369899	0.0	0.0543929986566044	0.0171860120212609	0.0394368430475232	0.019397560109815	0.155916395191055	0.0296126624353558	Pde1c	6	56046789	56629472	-	20520	protein_coding	phosphodiesterase 1C [Source:MGI Symbol;Acc:MGI:108413]	-
ENSMUSG00000004356	3.3727974277238775	3.129152199065995	3.310738322903	4.28200822915456	2.90007106672109	2.99837209211686	3.80858054006162	2.53188655091574	2.77348739003589	3.40265431525073	Utp20	10	88582469	88662666	-	10199	protein_coding	UTP20 small subunit processome component [Source:MGI Symbol;Acc:MGI:1917933]	-
ENSMUSG00000004359	0.6289693408471788	0.24853349882062473	0.483686227047672	0.165985522813392	1.65634540350718	0.209860210020471	0.063205729185252	0.310886175568918	0.145437690757305	0.474604399771024	Spic	10	88510634	88520877	-	3841	protein_coding	Spi-C transcription factor (Spi-1/PU.1 related) [Source:MGI Symbol;Acc:MGI:1341168]	ETS
ENSMUSG00000004360	1.4563139431726262	0.9894111189267677	1.30470732309085	2.21102962762698	0.841898360687675	1.467620461285	0.645486819653513	0.534904453661156	1.9109018228028	0.866351379589602	9330159F19Rik	10	29087602	29106775	+	5767	protein_coding	RIKEN cDNA 9330159F19 gene [Source:MGI Symbol;Acc:MGI:3036239]	-
ENSMUSG00000004364	22.232550976017322	19.83492078506595	21.4739934952648	31.2037284548754	18.8734440780879	17.3790378758412	22.96705271374	17.0205529208605	22.6564426247077	16.6956348809556	Cul3	1	80242640	80318197	-	4873	protein_coding	cullin 3 [Source:MGI Symbol;Acc:MGI:1347360]	-
ENSMUSG00000004366	0.0	0.052826834907213	0.0	0.0	0.0	0.0	0.0	0.0	0.211307339628852	0.0	Sst	16	23708323	23709708	-	721	protein_coding	somatostatin [Source:MGI Symbol;Acc:MGI:98326]	-
ENSMUSG00000004371	0.880136295632803	0.8483904374467028	1.83016316005993	0.888465228287406	0.777707487760023	0.0242093064238535	0.855519866668615	0.597726353696246	0.6100936724027	1.33022185701925	Il11	7	4775372	4785858	-	2081	protein_coding	interleukin 11 [Source:MGI Symbol;Acc:MGI:107613]	-
ENSMUSG00000004383	3.43348386608921	3.654903820626972	3.42405094432354	4.00467335702414	2.28798393120463	4.01722723180453	3.69313970709634	3.7428341285112	4.04312503506249	3.14051641183786	Large1	8	73541227	74080168	-	7976	protein_coding	LARGE xylosyl- and glucuronyltransferase 1 [Source:MGI Symbol;Acc:MGI:1342270]	-
ENSMUSG00000004393	15.1790570744943	16.822634493738576	14.2840152360067	18.2984262061893	14.012392329801	14.1213945259802	18.4340228644452	17.9140641191031	14.8162344247539	16.1262165666521	Ddx56	11	6208919	6217772	-	2533	protein_coding	DEAD box helicase 56 [Source:MGI Symbol;Acc:MGI:1277172]	-
ENSMUSG00000004394	48.84694005513125	49.65152649902208	57.5136735359162	47.538192765703	36.7179712666951	53.6179226522107	56.1417682835377	48.1556453007218	48.5224584766558	45.786233935173	Tmed4	11	6220369	6224870	-	2178	protein_coding	transmembrane p24 trafficking protein 4 [Source:MGI Symbol;Acc:MGI:1915070]	-
ENSMUSG00000004415	0.07991607373827231	0.08819444123677031	0.0624884625091463	0.116967415568659	0.0477801512171885	0.0924282656580954	0.0197955973418585	0.212991188705803	0.0869592419363026	0.0330317369631171	Col26a1	5	136770613	136912063	-	8176	protein_coding	collagen, type XXVI, alpha 1 [Source:MGI Symbol;Acc:MGI:2155345]	-
ENSMUSG00000004446	4.049199297092932	2.8051845018496624	3.23159283893139	2.47836490849073	6.41389982581517	4.07293961513444	2.8266551661285	3.50385504800532	2.47483552994606	2.41539226331877	Bid	6	120868891	120893814	-	3550	protein_coding	BH3 interacting domain death agonist [Source:MGI Symbol;Acc:MGI:108093]	-
ENSMUSG00000004451	12.499047605625805	13.880196362183149	14.4802141615847	14.4839034543892	8.10506432071402	12.9270084858153	17.9412517876947	10.0417784935633	14.3493685245609	13.1883866429137	Ralb	1	119398035	119432524	-	4930	protein_coding	v-ral simian leukemia viral oncogene B [Source:MGI Symbol;Acc:MGI:1927244]	-
ENSMUSG00000004455	33.37121060714412	30.375483433130597	27.7265077635527	31.6540790979733	39.2475986054311	34.8566569616194	32.4973868745872	26.1270518527023	35.6853909701129	27.19210403512	Ppp1cc	5	122296341	122313336	+	3424	protein_coding	protein phosphatase 1 catalytic subunit gamma [Source:MGI Symbol;Acc:MGI:104872]	-
ENSMUSG00000004460	26.306438789685522	26.168453389920778	27.0265022929826	26.912664926157	24.2130198197878	27.0735681198147	35.3356551087949	22.0636756221274	25.7216623484618	21.552820480299	Dnajb11	16	22676595	22698384	+	3236	protein_coding	DnaJ heat shock protein family (Hsp40) member B11 [Source:MGI Symbol;Acc:MGI:1915088]	-
ENSMUSG00000004462	1.9154667258620024	1.8334658605988174	2.0080402054584	1.51600828456304	2.30821028540439	1.82960812802218	1.51609342143786	2.20128342646987	1.45641378597339	2.16007280851415	Tbccd1	16	22631964	22676419	-	6939	protein_coding	TBCC domain containing 1 [Source:MGI Symbol;Acc:MGI:1917823]	-
ENSMUSG00000004473	1.044937732669917	0.9112592323002913	0.608258169287393	0.941981776277855	1.29304833676818	1.33646264834624	1.65761870985379	0.300733831521209	1.14255917343306	0.544125214393106	Clec11a	7	43952111	43956326	-	2978	protein_coding	C-type lectin domain family 11, member a [Source:MGI Symbol;Acc:MGI:1298219]	-
ENSMUSG00000004500	1.4549278048181602	1.0623103784096652	1.30313232278096	1.18806501231648	1.57746529395441	1.75104859022079	0.711646750671638	0.375035741319163	1.04205429951811	2.12050472212975	Zfp324	7	12699765	12708163	+	4776	protein_coding	zinc finger protein 324 [Source:MGI Symbol;Acc:MGI:2444641]	zf-C2H2
ENSMUSG00000004508	13.066435953327582	12.80358670549185	15.4970502856252	17.8303247104858	7.52782169734672	11.4105471198526	15.3373258528343	8.4779885712453	15.3143007394438	12.084731658444	Gab2	7	96730793	96958153	+	6168	protein_coding	growth factor receptor bound protein 2-associated protein 2 [Source:MGI Symbol;Acc:MGI:1333854]	-
ENSMUSG00000004530	9.288283534374141	8.372082823162632	11.0347627287223	9.71103247808178	7.62844920915089	8.7788897215416	8.92647066029903	7.7432876127111	9.85310119207899	6.96547182756141	Coro1c	5	113980497	114046819	-	9664	protein_coding	coronin, actin binding protein 1C [Source:MGI Symbol;Acc:MGI:1345964]	-
ENSMUSG00000004535	20.429906695120877	21.803998358270753	22.1514409791296	23.1192580752313	17.8017815407148	18.6471461854078	27.2960899325347	18.102140527764	23.0717116908162	18.7460512819681	Tax1bp1	6	52690714	52743765	+	9991	protein_coding	Tax1 (human T cell leukemia virus type I) binding protein 1 [Source:MGI Symbol;Acc:MGI:1289308]	-
ENSMUSG00000004540	0.182406180576835	0.3677355318560728	0.353874056779068	0.242876340238567	0.132874325289705	0.0	0.231212576952908	0.805552960560461	0.048365902181715	0.385810687729207	Psg17	7	18547862	18555532	-	2100	protein_coding	pregnancy specific glycoprotein 17 [Source:MGI Symbol;Acc:MGI:1347250]	-
ENSMUSG00000004542	0.02898344458798925	0.0	0.115933778351957	0.0	0.0	0.0	0.0	0.0	0.0	0.0	Psg19	7	18523492	18532445	-	3205	protein_coding	pregnancy specific glycoprotein 19 [Source:MGI Symbol;Acc:MGI:1347252]	-
ENSMUSG00000004552	1.5663481140999305	0.8588968912835984	0.879103532219294	0.784367991543322	4.01389444471362	0.588026487923486	1.68486136517734	0.502256067449091	0.865093581609854	0.383376550898108	Ctse	1	131566044	131603243	+	3170	protein_coding	cathepsin E [Source:MGI Symbol;Acc:MGI:107361]	-
ENSMUSG00000004558	66.58655990971384	45.10896854540167	39.0080518910147	150.500930305543	44.3730621416389	32.4641953006588	23.6793804892307	42.8854529419918	61.8768891924122	51.994151557972	Ndrg2	14	52142728	52151615	-	3397	protein_coding	N-myc downstream regulated gene 2 [Source:MGI Symbol;Acc:MGI:1352498]	-
ENSMUSG00000004561	12.07541779902167	15.006065991233125	13.1031451754466	9.41069346025128	11.4988169260784	14.2890156343104	16.4294881507343	15.9039715854021	13.0989969838237	14.5918072449724	Mettl17	14	52122299	52130496	+	3970	protein_coding	methyltransferase like 17 [Source:MGI Symbol;Acc:MGI:1098577]	-
ENSMUSG00000004562	4.003806932840825	3.71739935030899	5.39016996455335	2.99524446703143	4.2423390601853	3.38747423959322	2.1702666156201	4.02703340448831	4.45819212180481	4.21410525932274	Arhgef40	14	52222176	52243708	+	10366	protein_coding	Rho guanine nucleotide exchange factor (GEF) 40 [Source:MGI Symbol;Acc:MGI:2685515]	-
ENSMUSG00000004565	7.933901604464696	8.12999211481489	8.18958637021573	6.21904178075296	8.94250511755875	8.38447314933134	6.01634293607612	9.40404635002179	6.39908115996685	10.7004980131948	Pnpla6	8	3565384	3594267	+	9698	protein_coding	patatin-like phospholipase domain containing 6 [Source:MGI Symbol;Acc:MGI:1354723]	-
ENSMUSG00000004567	9.489430649438024	10.573796161714798	8.6006501605826	7.8058784069063	11.5086225673821	10.0425714628811	10.0472652566035	10.9914842973814	9.45103658383399	11.8053985090403	Mcoln1	8	3550457	3565232	+	7555	protein_coding	mucolipin 1 [Source:MGI Symbol;Acc:MGI:1890498]	-
ENSMUSG00000004568	8.950855501869283	4.989839473513079	5.29702760489368	4.07161925770735	20.6891322906624	5.7456428542137	3.23371323155751	5.61348406762082	4.8849944258413	6.22716616903269	Arhgef18	8	3403415	3506601	+	13889	protein_coding	rho/rac guanine nucleotide exchange factor (GEF) 18 [Source:MGI Symbol;Acc:MGI:2142567]	-
ENSMUSG00000004591	5.2632747113851295	4.88015471696066	6.01990555644248	6.10963100968998	4.45955004299952	4.46401223640854	5.27262353205104	4.04931034265714	6.1247074934079	4.07397749972656	Pkn2	3	142496663	142587765	-	12877	protein_coding	protein kinase N2 [Source:MGI Symbol;Acc:MGI:109211]	-
ENSMUSG00000004609	11.14656381822162	9.09634022002575	12.4736506614788	13.9061628664133	5.68772559057618	12.5187161544182	6.73762553738076	9.99448613628819	11.390664763591	8.26258444284305	Cd33	7	43173640	43193852	-	7771	protein_coding	CD33 antigen [Source:MGI Symbol;Acc:MGI:99440]	-
ENSMUSG00000004610	19.31668701219425	27.415683463005372	16.4795408851206	22.182810070114	18.2188507871451	20.3855463063973	30.3814120661058	30.220448770571	16.4045173379219	32.6563556774228	Etfb	7	43093507	43107224	+	1164	protein_coding	electron transferring flavoprotein, beta polypeptide [Source:MGI Symbol;Acc:MGI:106098]	-
ENSMUSG00000004612	9.853934131428563	7.027874519875132	6.50446843970279	5.02227880799663	22.652601057595	5.23638822041983	9.03095076282144	6.09686112510685	6.77863464931913	6.20505154225311	Nkg7	7	43086497	43087673	+	914	protein_coding	natural killer cell group 7 sequence [Source:MGI Symbol;Acc:MGI:1931250]	-
ENSMUSG00000004626	29.006801619512053	31.200390892964997	29.6945982455013	25.2322180111995	31.6406388059419	29.4597514154055	28.9919112481225	31.7621637809206	26.9367490318601	37.1107395109568	Stxbp2	8	3680955	3693644	+	4159	protein_coding	syntaxin binding protein 2 [Source:MGI Symbol;Acc:MGI:107370]	-
ENSMUSG00000004630	0.0	0.0	0.0	0.0	0.0	0.0	0.0	0.0	0.0	0.0	Pcp2	8	3673371	3675545	-	1828	protein_coding	Purkinje cell protein 2 (L7) [Source:MGI Symbol;Acc:MGI:97508]	-
ENSMUSG00000004631	3.275994072413378	3.4302020205047397	4.00909427782355	3.76089847434061	2.07725693229948	3.25672660518987	3.11130380596261	3.20226993673053	4.37877313617439	3.02846120315143	Sgce	6	4674350	4747207	-	10612	protein_coding	sarcoglycan, epsilon [Source:MGI Symbol;Acc:MGI:1329042]	-
ENSMUSG00000004633	1.2780805067003789	2.116550044831488	1.35054523777197	0.680112256948156	1.38269772772219	1.6989668043592	2.97966655433117	2.87639249914711	0.751452334309852	1.85868879153782	Chn2	6	54016539	54278795	+	5812	protein_coding	chimerin 2 [Source:MGI Symbol;Acc:MGI:1917243]	-
ENSMUSG00000004637	1.070643313290604	1.0072902914160107	1.00900023193235	1.17194459367548	0.833844188193726	1.26778423936086	1.11367504872628	0.924372965480849	1.16814137088837	0.822971780568544	Wwox	8	115166395	116079447	+	10173	protein_coding	WW domain-containing oxidoreductase [Source:MGI Symbol;Acc:MGI:1931237]	-
ENSMUSG00000004642	5.0450181875389575	4.354520310709995	5.51908991203529	4.53294552058155	5.32721949318173	4.80081782435726	5.32747873163381	3.73406224602437	3.94505285076661	4.41148741441519	Slbp	5	33792296	33809918	-	6076	protein_coding	stem-loop binding protein [Source:MGI Symbol;Acc:MGI:108402]	-
ENSMUSG00000004651	0.0	0.0	0.0	0.0	0.0	0.0	0.0	0.0	0.0	0.0	Tyr	7	87073979	87142720	-	7108	protein_coding	tyrosinase [Source:MGI Symbol;Acc:MGI:98880]	-
ENSMUSG00000004654	0.03803940730238833	0.07193603448177688	0.0799185029290267	0.0	0.0	0.0722391262805266	0.0696223704618735	0.0	0.101947055071868	0.116174712393366	Ghrhr	6	55353280	55365515	+	3487	protein_coding	growth hormone releasing hormone receptor [Source:MGI Symbol;Acc:MGI:95710]	-
ENSMUSG00000004655	114.86216486581297	93.05849310151228	170.136874324525	172.238109631401	53.5766274533183	63.4970480540076	119.954176295819	71.8763778766497	116.047786957243	64.3556312763375	Aqp1	6	55313417	55325540	+	2627	protein_coding	aquaporin 1 [Source:MGI Symbol;Acc:MGI:103201]	-
ENSMUSG00000004661	4.326465997394655	3.5587950163957776	3.5638081257245	2.80566935791512	7.17181507487689	3.76457143106211	2.60751896902132	4.01730863126869	3.77570574140482	3.83464672388828	Arid3b	9	57697636	57744076	-	7976	protein_coding	AT rich interactive domain 3B (BRIGHT-like) [Source:MGI Symbol;Acc:MGI:1930768]	ARID
ENSMUSG00000004665	94.97132454499803	77.10438872356781	100.387488713873	77.9832980860509	114.722396120251	86.7921152598172	64.048703481528	74.2276024275403	94.1984927796438	75.9427562055591	Cnn2	10	79824418	79831896	+	2460	protein_coding	calponin 2 [Source:MGI Symbol;Acc:MGI:105093]	-
ENSMUSG00000004667	21.473033463507374	21.4933629164518	23.0142390437567	16.9535872329449	24.810174580498	21.1141329968299	20.822121396377	23.0511668390384	18.6589129371818	23.44125049321	Polr2e	10	79871783	79875629	-	2670	protein_coding	polymerase (RNA) II (DNA directed) polypeptide E [Source:MGI Symbol;Acc:MGI:1913670]	-
ENSMUSG00000004668	0.04750683355325412	0.02444009609393695	0.0329454111228423	0.125978949850146	0.0311029732400282	0.0	0.0369012320718275	0.0403341879164416	0.0	0.0205249643874787	Abca13	11	9141942	9634259	+	19737	protein_coding	ATP-binding cassette, sub-family A (ABC1), member 13 [Source:MGI Symbol;Acc:MGI:2388707]	-
ENSMUSG00000004677	20.041824655227202	20.228783234094376	18.9189917605509	17.7154002570011	21.3927663716425	22.1401402317143	18.8284108498651	23.0463963469521	17.8760374463618	21.1642882931985	Myo9b	8	71725358	71813357	+	7500	protein_coding	myosin IXb [Source:MGI Symbol;Acc:MGI:106624]	-
ENSMUSG00000004698	0.4002927217725885	0.375491015710414	0.225374702558444	0.128902222629648	0.846247724752469	0.400646237149793	0.365408743061442	0.449328439502933	0.441512430955202	0.245714449322079	Hdac9	12	34097579	34967094	-	14838	protein_coding	histone deacetylase 9 [Source:MGI Symbol;Acc:MGI:1931221]	-
ENSMUSG00000004707	5.577387386301477	2.2257329695716574	1.7977272917715	1.73509329849899	17.3142438021892	1.46248515274622	2.05553364451632	2.24174675251577	2.38026930150412	2.22538217975042	Ly9	1	171416192	171434978	-	3307	protein_coding	lymphocyte antigen 9 [Source:MGI Symbol;Acc:MGI:96885]	-
ENSMUSG00000004709	1.696945869037075	1.541360256579063	1.67647471525769	1.58210823560859	1.44210608989565	2.08709443538637	1.06217426655971	0.918360695519032	2.30174479107198	1.88316127316553	Cd244a	1	171386761	171437314	+	4876	protein_coding	CD244 molecule A [Source:MGI Symbol;Acc:MGI:109294]	-
ENSMUSG00000004730	1.8182174159746753	2.70265300849805	1.99382020486817	0.354413436574191	3.60213350028731	1.32250252216903	1.82442289720407	3.7031787354181	2.6348811441799	2.64812925719013	Adgre1	17	57665691	57790527	+	3238	protein_coding	adhesion G protein-coupled receptor E1 [Source:MGI Symbol;Acc:MGI:106912]	-
ENSMUSG00000004748	3.7231337491787975	2.7794291599590046	1.57670438848269	5.83259565633325	2.7293517910486	4.75388316085065	1.44341568465998	3.06315153045989	2.4544721360341	4.15667728868205	Mtfp1	11	4041480	4045445	-	1738	protein_coding	mitochondrial fission process 1 [Source:MGI Symbol;Acc:MGI:1916686]	-
ENSMUSG00000004768	3.0629853917084824	3.065569906441622	3.71119277107921	2.21622828268385	2.50576760208371	3.81875291098716	3.36981516802216	3.35701878093623	2.83803057883413	2.69741509797397	Rab23	1	33758968	33781645	+	8285	protein_coding	RAB23, member RAS oncogene family [Source:MGI Symbol;Acc:MGI:99833]	-
ENSMUSG00000004771	38.2528454098715	42.968393613860776	44.4434531996322	40.3583036290473	28.7243026729215	39.485322137885	56.5551218058106	42.4378679049586	38.6482677911608	34.2323169535131	Rab11a	9	64622581	64645040	-	2992	protein_coding	RAB11A, member RAS oncogene family [Source:MGI Symbol;Acc:MGI:1858202]	-
ENSMUSG00000004788	21.191198663843174	19.55169427331935	18.3812698060374	22.931520771331	20.2800760667629	23.1719280112414	22.7532801192384	15.7842628783247	22.0109756958006	17.6582583999137	Eif2b2	12	85266255	85273402	+	1885	protein_coding	eukaryotic translation initiation factor 2B, subunit 2 beta [Source:MGI Symbol;Acc:MGI:2145118]	-
ENSMUSG00000004789	20.14537333191695	19.540426421730352	19.0176301279545	24.5375865290452	16.4928744592777	20.5334022113904	21.8501811267297	17.7959474641331	19.6145262472682	18.9010508487904	Dlst	12	85157607	85181619	+	9559	protein_coding	dihydrolipoamide S-succinyltransferase (E2 component of 2-oxo-glutarate complex) [Source:MGI Symbol;Acc:MGI:1926170]	-
ENSMUSG00000004791	4.9281310737605475	6.887733606058456	7.05569161176143	4.54608788760356	3.6333323945907	4.4774124010865	6.07699608043639	5.12458414151601	9.81396303139483	6.53539117088659	Pgf	12	85213409	85224564	-	2903	protein_coding	placental growth factor [Source:MGI Symbol;Acc:MGI:105095]	-
ENSMUSG00000004798	8.957348880667855	7.654694874668772	8.09715587924499	10.8693968645748	9.41169053950971	7.45115223934192	6.26869635188534	8.27442081840146	7.29858214368376	8.77708018470453	Ulk2	11	61666475	61745899	-	5977	protein_coding	unc-51 like kinase 2 [Source:MGI Symbol;Acc:MGI:1352758]	-
ENSMUSG00000004814	0.7595904569558783	0.6762650839902892	0.753177891117611	0.0	1.8961525338639	0.389031402842002	0.499919085303584	0.0768412998944796	1.29411467999724	0.834185270765853	Ccl24	5	135598791	135601903	-	1295	protein_coding	chemokine (C-C motif) ligand 24 [Source:MGI Symbol;Acc:MGI:1928953]	-
ENSMUSG00000004815	3.29055641897813	2.7773644928008823	2.93315765173497	3.25470850295353	3.33026789966603	3.64409162155799	1.62096451223071	3.19056001046772	2.71969897857258	3.57823446993252	Dgkq	5	108794559	108817538	-	7189	protein_coding	diacylglycerol kinase, theta [Source:MGI Symbol;Acc:MGI:102918]	-
ENSMUSG00000004821	0.0	0.0	0.0	0.0	0.0	0.0	0.0	0.0	0.0	0.0	Tmed11	5	108925101	108943229	-	763	protein_coding	transmembrane p24 trafficking protein 11 [Source:MGI Symbol;Acc:MGI:1914616]	-
ENSMUSG00000004837	70.297458903301	65.3376628295008	96.1040426786712	60.6615153749784	72.5836191643886	51.8406583951658	65.9852067076424	59.550293167248	78.3147269989202	57.5004244441926	Grap	11	61544091	61563610	+	1793	protein_coding	GRB2-related adaptor protein [Source:MGI Symbol;Acc:MGI:1918770]	-
ENSMUSG00000004842	0.21732742082170625	0.33090008306180174	0.465534008773543	0.0	0.157769052387159	0.246006622126123	0.353563308370547	0.383614045348308	0.274085875894838	0.312337102633514	Pou1f1	16	65317397	65331891	+	3891	protein_coding	POU domain, class 1, transcription factor 1 [Source:MGI Symbol;Acc:MGI:97588]	Pou
ENSMUSG00000004843	34.9492071997159	35.4154856264908	39.339351105824	40.3759870335652	28.019390917937	32.0620997415374	45.498989468845	30.3999407162935	35.4014321363258	30.3615801844989	Chmp2b	16	65336014	65359612	-	1928	protein_coding	charged multivesicular body protein 2B [Source:MGI Symbol;Acc:MGI:1916192]	-
ENSMUSG00000004846	15.396453186873599	18.1473253031212	19.1272294935035	13.7555130183245	15.547972057245	13.1550981784214	15.9198480457838	16.5922539752788	21.6105358243438	18.4666633670784	Plod3	5	137015873	137025502	+	4519	protein_coding	procollagen-lysine, 2-oxoglutarate 5-dioxygenase 3 [Source:MGI Symbol;Acc:MGI:1347008]	-
ENSMUSG00000004849	23.764470374381524	23.556394092330578	23.5188191796439	18.1287077208325	26.684888384614	26.7254662124357	23.6735170351464	20.2369149515095	23.9596053642222	26.3555390184442	Ap1s1	5	137063847	137074989	-	2198	protein_coding	adaptor protein complex AP-1, sigma 1 [Source:MGI Symbol;Acc:MGI:1098244]	-
ENSMUSG00000004864	15.073073384818006	15.608389418003172	11.8990151591962	13.3784384081411	9.42521880721642	25.5896211647183	20.5265387761526	13.2837262712029	8.68974042531479	19.9335521993424	Mapk13	17	28988271	28999207	+	3150	protein_coding	mitogen-activated protein kinase 13 [Source:MGI Symbol;Acc:MGI:1346864]	-
ENSMUSG00000004865	6.783663089934235	7.506673204801855	5.64437126762993	6.08392868683006	8.48201151142314	6.92434089385381	6.87229689981634	8.77622827174351	5.76943934961747	8.6087282980301	Srpk1	17	28806622	28841683	-	12376	protein_coding	serine/arginine-rich protein specific kinase 1 [Source:MGI Symbol;Acc:MGI:106908]	-
ENSMUSG00000004872	0.09274209694740825	0.0164164206532409	0.0	0.370968387789633	0.0	0.0	0.0	0.0	0.0656656826129636	0.0	Pax3	1	78077904	78173771	-	6187	protein_coding	paired box 3 [Source:MGI Symbol;Acc:MGI:97487]	PAX
ENSMUSG00000004880	16.175649714546026	12.133538198407495	14.1552409999409	16.7254871038579	19.1767709290196	14.6450998253657	12.5610445345242	13.0317502367254	13.3973853806439	9.54397264173648	Lbr	1	181642900	181670611	-	4761	protein_coding	lamin B receptor [Source:MGI Symbol;Acc:MGI:2138281]	-
ENSMUSG00000004885	1.1089526618623622	2.120159886792827	1.33505813781059	2.02550049253419	0.0844284669011742	0.990823550203495	3.5503897973858	1.09144289619409	2.91951512413075	0.919291729460668	Crabp2	3	87855973	87860683	+	1322	protein_coding	cellular retinoic acid binding protein II [Source:MGI Symbol;Acc:MGI:88491]	-
ENSMUSG00000004891	17.989740350874143	17.688034183273622	20.0160702802336	24.8422067147069	7.37601616196717	19.7246682465889	24.7212948550023	9.2747305254495	24.1177445674984	12.6383667851443	Nes	3	87878385	87887758	+	6416	protein_coding	nestin [Source:MGI Symbol;Acc:MGI:101784]	-
ENSMUSG00000004892	1.5161689574591075	1.25110905174742	1.81715285984453	1.41189801627366	1.49679788675263	1.33882706696561	1.65273753948867	1.11409485556901	1.0746655922758	1.1629382196562	Bcan	3	87894838	87907537	-	4064	protein_coding	brevican [Source:MGI Symbol;Acc:MGI:1096385]	-
ENSMUSG00000004894	0.023537417385776523	0.14032017136495623	0.0	0.0	0.0941496695431061	0.0	0.102392748123388	0.230831783424054	0.0856755753535229	0.14238057855886	Hapln2	3	87929057	87934890	-	2371	protein_coding	hyaluronan and proteoglycan link protein 2 [Source:MGI Symbol;Acc:MGI:2137300]	-
ENSMUSG00000004895	22.491015671533102	21.925483445245526	22.9021338259083	25.8786534036949	20.4458073282844	20.7374681282448	22.4768586599527	21.3573236089517	22.670220515236	21.1975309968417	Prcc	3	87766210	87792915	-	2099	protein_coding	papillary renal cell carcinoma (translocation-associated) [Source:MGI Symbol;Acc:MGI:2137738]	-
ENSMUSG00000004896	6.658636466725983	6.846315996350826	5.85884199965345	5.88090476157126	7.7612685367894	7.13353056888982	4.31290568488315	9.23389009134849	5.07681820914028	8.76165000003139	Rrnad1	3	87829908	87838024	-	6342	protein_coding	ribosomal RNA adenine dimethylase domain containing 1 [Source:MGI Symbol;Acc:MGI:2387197]	-
ENSMUSG00000004897	129.26557314601402	144.0698696845045	151.769845426992	145.773356507005	81.9528878965721	137.566202753487	149.314394239324	137.280138291209	138.600379727521	151.084566479964	Hdgf	3	87813628	87823439	+	2873	protein_coding	heparin binding growth factor [Source:MGI Symbol;Acc:MGI:1194494]	-
ENSMUSG00000004902	2.4836083794255326	3.1451488816390576	1.87144933873546	4.00345615777858	1.08051649136683	2.97901152982126	4.78516871715724	2.57756118602087	2.28542175144367	2.93244387193445	Slc25a18	6	120750539	120771297	+	1911	protein_coding	solute carrier family 25 (mitochondrial carrier), member 18 [Source:MGI Symbol;Acc:MGI:1919053]	-
ENSMUSG00000004929	3.915043513873073	3.81322753850883	3.20412008565649	4.34779374636395	3.29835101203423	4.80990921143762	3.00727170656282	4.88794358881059	2.57986532985487	4.77782952880704	Thop1	10	80905869	80918393	+	5059	protein_coding	thimet oligopeptidase 1 [Source:MGI Symbol;Acc:MGI:1354165]	-
ENSMUSG00000004931	14.66053402211525	13.357836550309475	14.8177108290578	16.0380323807189	13.6138711827964	14.1725216958879	9.9125391987769	13.6007771378975	13.0738556347252	16.8441742298383	Apba3	10	81102794	81109080	+	2890	protein_coding	amyloid beta (A4) precursor protein-binding, family A, member 3 [Source:MGI Symbol;Acc:MGI:1888527]	-
ENSMUSG00000004933	1.561676308167947	0.7976922348787643	1.00090357537506	0.985330385545558	2.98837076380765	1.27210050794352	0.968838072778291	0.454875740232994	1.19388186926567	0.573173257238102	Matk	10	81088769	81099199	+	4594	protein_coding	megakaryocyte-associated tyrosine kinase [Source:MGI Symbol;Acc:MGI:99259]	-
ENSMUSG00000004934	10.969751401827356	10.78075283984291	11.4889354631553	8.60994982868723	11.9317188446885	11.8484014707784	8.14719283336091	12.2266049924117	9.48338190274763	13.2658316308514	Pias4	10	80989100	81003757	-	3695	protein_coding	protein inhibitor of activated STAT 4 [Source:MGI Symbol;Acc:MGI:2136940]	zf-MIZ
ENSMUSG00000004936	22.083201473757025	19.824751656012626	24.065340373373	22.7307114505934	23.1885485756242	18.3482054954375	19.0199788678896	15.4795790251158	24.351254731596	20.4481939994491	Map2k1	9	64093052	64160913	-	3391	protein_coding	mitogen-activated protein kinase kinase 1 [Source:MGI Symbol;Acc:MGI:1346866]	-
ENSMUSG00000004937	31.384820437265976	33.9590846567917	32.9126866351499	34.0056433607667	33.0457892582456	25.5751624949017	29.8542386827059	32.2644621823105	33.6206925040628	40.0969452580876	Sgta	10	80879909	80896015	-	2876	protein_coding	small glutamine-rich tetratricopeptide repeat (TPR)-containing, alpha [Source:MGI Symbol;Acc:MGI:1098703]	-
ENSMUSG00000004939	1.2616093761561233	0.068479230435276	0.0	4.98623554494631	0.0602019596781836	0.0	0.0	0.0	0.273916921741104	0.0	Nmrk2	10	81034004	81037885	-	1854	protein_coding	nicotinamide riboside kinase 2 [Source:MGI Symbol;Acc:MGI:1916814]	-
ENSMUSG00000004945	17.4794654382154	12.157719494195275	13.8554118311565	23.010120339831	17.2555792276059	15.7967503542682	13.1276384192642	10.3463861308656	12.3297506759375	12.8271027507138	Tmem242	17	5461145	5490534	-	1837	protein_coding	transmembrane protein 242 [Source:MGI Symbol;Acc:MGI:1917794]	-
ENSMUSG00000004947	6.052629381838738	6.262691338371578	6.77667309030308	6.0835653269014	5.6188153253906	5.73146378475987	7.49172151005688	5.24292713113219	5.80638433188336	6.50973238041388	Dtx2	5	136023654	136061726	+	7032	protein_coding	deltex 2, E3 ubiquitin ligase [Source:MGI Symbol;Acc:MGI:1921448]	-
ENSMUSG00000004948	0.06497435430926213	0.09990874472195727	0.175532766259458	0.0	0.0843646509775905	0.0	0.0611673484002401	0.338467630487589	0.0	0.0	Zp3	5	136008953	136017478	+	1323	protein_coding	zona pellucida glycoprotein 3 [Source:MGI Symbol;Acc:MGI:99215]	-
ENSMUSG00000004951	341.4925493746445	466.86694789917823	391.029116571827	390.259993309379	232.268444736772	352.4126428806	689.466485532511	235.11649027461	524.096856618933	418.787959170659	Hspb1	5	135916773	135918417	+	1031	protein_coding	heat shock protein 1 [Source:MGI Symbol;Acc:MGI:96240]	-
ENSMUSG00000004952	3.1685525627467874	3.4929603727877474	3.4500947619843	2.39347575776183	4.76430346309299	2.06633626814803	2.03257014876437	4.480253292378	3.64343539681496	3.81558265319366	Rasa4	5	136112770	136140714	+	7485	protein_coding	RAS p21 protein activator 4 [Source:MGI Symbol;Acc:MGI:1858600]	-
ENSMUSG00000004961	12.60070131933023	13.06204182541956	5.62035266649108	13.6885819700634	5.20554709664374	25.8883235441227	23.1892613943946	12.7940764324309	5.82524615982714	10.4395833150256	Syt5	7	4542764	4550540	-	2380	protein_coding	synaptotagmin V [Source:MGI Symbol;Acc:MGI:1926368]	-
ENSMUSG00000004980	89.3237534874161	91.7061783262046	82.4726358918266	78.5898996144069	105.757387877985	90.4750905654459	87.7459455351431	101.156891274439	79.230752516875	98.6911239783613	Hnrnpa2b1	6	51437912	51446874	-	6584	protein_coding	heterogeneous nuclear ribonucleoprotein A2/B1 [Source:MGI Symbol;Acc:MGI:104819]	-
ENSMUSG00000004988	0.632652350921526	0.9220894297015473	0.332265497869973	0.586403018716009	0.427750766134462	1.18419012096566	1.28188884003017	1.50001520655026	0.285450265814414	0.621003406411345	Fxyd4	6	117910520	117914653	-	1957	protein_coding	FXYD domain-containing ion transport regulator 4 [Source:MGI Symbol;Acc:MGI:1889005]	-
ENSMUSG00000004994	5.540772228799993	5.379575381295975	6.43071521610626	4.59112012867447	6.8775040528569	4.26374951756234	5.55716939781023	5.68836690347293	3.43085519930428	6.84191002459646	Ccdc130	8	84984424	84997009	-	2694	protein_coding	coiled-coil domain containing 130 [Source:MGI Symbol;Acc:MGI:1914986]	-
ENSMUSG00000004996	8.88544298295481	9.903107567352825	8.1170469944053	7.38257253268697	11.4069746165296	8.63517778819737	6.60153233004864	12.6173038789461	7.97527571264026	12.4183183477763	Mri1	8	84976535	84983955	-	3273	protein_coding	methylthioribose-1-phosphate isomerase 1 [Source:MGI Symbol;Acc:MGI:1915123]	-
ENSMUSG00000005034	10.034641119778549	8.021037130036841	9.49357320159474	11.7451144014136	11.0316590996337	7.86821777647215	8.89319692931042	8.21872100966118	8.63771344709014	6.33451713408562	Prkacb	3	146435329	146518745	-	8772	protein_coding	protein kinase, cAMP dependent, catalytic, beta [Source:MGI Symbol;Acc:MGI:97594]	-
ENSMUSG00000005043	4.211893493755403	2.7780312923258723	3.40926467252603	3.22097276092323	6.35954462181765	3.8577919197547	1.76002324096459	2.98708802574627	3.29050304149728	3.07451086109535	Sgsh	11	119234251	119246362	-	4414	protein_coding	N-sulfoglucosamine sulfohydrolase (sulfamidase) [Source:MGI Symbol;Acc:MGI:1350341]	-
ENSMUSG00000005045	0.5139266394481328	0.6119225497170617	0.411969888963944	0.778392945797453	0.302825343246077	0.562518379785057	0.945792864087861	0.628229546434597	0.620030374937252	0.253637413408537	Chd5	4	152423108	152474651	+	9583	protein_coding	chromodomain helicase DNA binding protein 5 [Source:MGI Symbol;Acc:MGI:3036258]	-
ENSMUSG00000005054	111.84633378605545	108.79785592347895	126.859888078541	89.8702875882758	110.596391149093	120.058768328312	114.072540038955	86.3900738651978	112.011579430788	122.717230358975	Cstb	10	78261503	78263456	+	603	protein_coding	cystatin B [Source:MGI Symbol;Acc:MGI:109514]	-
ENSMUSG00000005057	2.0137442131686862	1.3824054454077974	1.05676180246524	1.89873498507814	4.13960300874808	0.959877056383285	1.36221246317982	1.20567354056594	1.70032181088326	1.26141396700217	Sh2b2	5	136247001	136275410	-	5406	protein_coding	SH2B adaptor protein 2 [Source:MGI Symbol;Acc:MGI:1345171]	-
ENSMUSG00000005069	12.982751048358974	11.848224440915025	12.9101656271035	11.835832811778	14.011956493903	13.1730492606514	10.8159167686948	11.3187936313627	12.364400050512	12.8937873130906	Pex5	6	124373775	124392026	-	3943	protein_coding	peroxisomal biogenesis factor 5 [Source:MGI Symbol;Acc:MGI:1098808]	-
ENSMUSG00000005078	6.020747091085699	5.189261082805802	4.95170630620228	3.24459152519668	8.83130545350447	7.05538507943937	4.86989342987736	6.0622419285251	4.20686329712056	5.61804567570019	Jkamp	12	72132363	72148235	+	2692	protein_coding	JNK1/MAPK8-associated membrane protein [Source:MGI Symbol;Acc:MGI:1915057]	-
ENSMUSG00000005087	18.490792056719524	20.045010354172124	20.0493598155754	18.8555340588102	19.5934723056328	15.4648020468597	24.7096498820024	18.8415978682378	19.2314418902294	17.3973517762189	Cd44	2	102641486	102732010	-	6776	protein_coding	CD44 antigen [Source:MGI Symbol;Acc:MGI:88338]	-
ENSMUSG00000005089	0.07906467055898514	0.06464141888176855	0.0636585288312304	0.0	0.191222473766499	0.0613776796382112	0.11707634483643	0.0	0.0386691519765482	0.102820178714096	Slc1a2	2	102489004	102621129	+	13133	protein_coding	solute carrier family 1 (glial high affinity glutamate transporter), member 2 [Source:MGI Symbol;Acc:MGI:101931]	-
ENSMUSG00000005102	5.39864904812058	6.380270913732753	4.69006508972057	6.37806883830192	4.72980567317947	5.79665659128036	6.56554420943787	5.63135335648842	7.40276551630688	5.92142057269784	Eif2ak4	2	118219099	118305715	+	7457	protein_coding	eukaryotic translation initiation factor 2 alpha kinase 4 [Source:MGI Symbol;Acc:MGI:1353427]	-
ENSMUSG00000005103	16.803697805721427	15.644905969077977	16.1483122859051	16.1339867998684	19.8169237582309	15.1155683788813	16.4322276990523	14.1733082552026	17.2628606365515	14.7112272855055	Wdr1	5	38684156	38720564	-	8899	protein_coding	WD repeat domain 1 [Source:MGI Symbol;Acc:MGI:1337100]	-
ENSMUSG00000005107	0.693075829690616	0.5851334309971468	0.82237601725413	0.51425469443588	1.20771076694558	0.227961840126874	0.429856158214632	0.743922952549152	0.409630550643878	0.757124062580925	Slc2a9	5	38506616	38660486	-	5083	protein_coding	solute carrier family 2 (facilitated glucose transporter), member 9 [Source:MGI Symbol;Acc:MGI:2152844]	-
ENSMUSG00000005124	0.3513571902645497	0.2671117448975995	0.433996484729046	0.389518658873174	0.491384297297777	0.0905293201582017	0.319916773142388	0.259278977316908	0.31939746723774	0.169853761893362	Ccn4	15	66763169	66795050	+	5565	protein_coding	cellular communication network factor 4 [Source:MGI Symbol;Acc:MGI:1197008]	-
ENSMUSG00000005125	6.694569888786005	7.792626389716744	6.57679441106792	10.0620066592543	5.93099740021149	4.20848108461031	14.6243006526308	4.82762805886482	7.39897113348385	4.3196057138875	Ndrg1	15	66801167	66841489	-	6596	protein_coding	N-myc downstream regulated gene 1 [Source:MGI Symbol;Acc:MGI:1341799]	-
ENSMUSG00000005131	0.46407689556431875	0.9166295966897564	0.459341324760906	0.810674419064163	0.173461255393738	0.412830583038468	1.05185715991574	1.13877764233278	0.731843476075399	0.744040108435106	4930550C14Rik	9	53313625	53345702	+	3539	protein_coding	RIKEN cDNA 4930550C14 gene [Source:MGI Symbol;Acc:MGI:1922561]	-
ENSMUSG00000005142	15.50769772329395	14.2595251387042	15.1502054990029	10.7873590065466	23.0432489265182	13.0499774611081	13.7125824357817	14.3015436157022	15.8755981812383	13.1483763220946	Man2b1	8	85809899	85824911	+	8026	protein_coding	mannosidase 2, alpha B1 [Source:MGI Symbol;Acc:MGI:107286]	-
ENSMUSG00000005148	8.664839412138521	11.058242105018236	10.0107541466017	9.48786780003286	3.79845312133693	11.3622825805826	14.890338906052	9.74814108318158	8.61212497798236	10.982363452857	Klf5	14	99536127	99552472	+	5201	protein_coding	Kruppel-like factor 5 [Source:MGI Symbol;Acc:MGI:1338056]	zf-C2H2
ENSMUSG00000005150	8.821011936585931	9.145005555619717	8.6859567653787	6.69676779153182	8.6740812208283	11.2272419686049	8.35663625360313	10.9644054593047	9.13683038553441	8.12215012403663	Wdr83	8	85801664	85807935	-	2818	protein_coding	WD repeat domain containing 83 [Source:MGI Symbol;Acc:MGI:1915086]	-
ENSMUSG00000005161	27.518727694674205	28.59700980568185	28.7051322491791	25.8991782650298	31.9656417829732	23.5049584815147	30.698207553141	30.2932968206136	25.9249164530415	27.4716183959313	Prdx2	8	85696216	85701463	+	3050	protein_coding	peroxiredoxin 2 [Source:MGI Symbol;Acc:MGI:109486]	-
ENSMUSG00000005198	31.644463260416977	27.63885432791995	34.3333447050471	30.276200924461	36.2545537724799	25.7137536396799	23.8753895615373	25.6342174137513	28.7156717665261	32.3301385698651	Polr2a	11	69624823	69649463	-	7067	protein_coding	polymerase (RNA) II (DNA directed) polypeptide A [Source:MGI Symbol;Acc:MGI:98086]	-
ENSMUSG00000005202	0.0	0.0	0.0	0.0	0.0	0.0	0.0	0.0	0.0	0.0	Shbg	11	69505630	69508731	-	1506	protein_coding	sex hormone binding globulin [Source:MGI Symbol;Acc:MGI:98295]	-
ENSMUSG00000005204	20.166566213128174	20.188296869862974	21.1385430426965	19.0984258733851	20.774052002342	19.6552439340891	21.3228669191565	19.9868304277436	18.1771631272139	21.2663270053379	Senp3	11	69563941	69572910	-	3632	protein_coding	SUMO/sentrin specific peptidase 3 [Source:MGI Symbol;Acc:MGI:2158736]	-
ENSMUSG00000005220	0.267618182961403	0.6726717068400182	0.215027638667837	0.271549241516731	0.248032073874116	0.335863777786928	0.284734006803118	0.479119734712431	1.55173936166335	0.375093724181174	Corin	5	72457368	72661816	-	5400	protein_coding	corin, serine peptidase [Source:MGI Symbol;Acc:MGI:1349451]	-
ENSMUSG00000005225	3.8744898414119175	3.562292175806123	4.44236971706057	3.68605152342793	3.08313959066219	4.28639853449698	3.87004634514324	3.12520861383829	3.69735055222104	3.55656319202192	Plekha8	6	54572096	54622824	+	7005	protein_coding	pleckstrin homology domain containing, family A (phosphoinositide binding specific) member 8 [Source:MGI Symbol;Acc:MGI:2681164]	-
ENSMUSG00000005232	0.08881781059256125	0.2767785300976538	0.0	0.355271242370245	0.0	0.0	0.245970826545646	0.655330944135544	0.205812349709425	0.0	G6pc2	2	69041417	69058185	+	1974	protein_coding	glucose-6-phosphatase, catalytic, 2 [Source:MGI Symbol;Acc:MGI:1277193]	-
ENSMUSG00000005233	1.8661486623355035	2.76834444101524	2.24362590108122	2.91977281670109	1.40043203567569	0.900763895884014	4.06145053618658	2.2317842096862	3.36118746184409	1.41895555634409	Spc25	2	69024239	69036538	-	3188	protein_coding	SPC25, NDC80 kinetochore complex component, homolog (S. cerevisiae) [Source:MGI Symbol;Acc:MGI:1913692]	-
ENSMUSG00000005237	1.3196524111439603	1.267542651839709	1.00227473908188	1.71228793450526	0.477239693183762	2.08680727780494	1.99499627962774	1.65538892019471	0.400356445771946	1.01942896176444	Dnah2	11	69311635	69439936	-	14968	protein_coding	dynein, axonemal, heavy chain 2 [Source:MGI Symbol;Acc:MGI:107731]	-
ENSMUSG00000005251	8.83534810164365	10.210569028179625	10.5412045422127	8.52197685047604	5.81228042787716	10.4659305860087	11.2676694421495	9.76805705529971	11.044961872491	8.76158774277829	Ripk4	16	97543133	97564987	-	3591	protein_coding	receptor-interacting serine-threonine kinase 4 [Source:MGI Symbol;Acc:MGI:1919638]	-
ENSMUSG00000005262	21.534722505194374	23.050351021569	23.8228406766167	22.7465511569717	17.9931939199961	21.576304267193	26.7446189969398	21.8021238918781	23.1784885697635	20.4761726276946	Ufd1	16	18630529	18654011	+	4336	protein_coding	ubiquitin recognition factor in ER-associated degradation 1 [Source:MGI Symbol;Acc:MGI:109353]	-
ENSMUSG00000005267	0.7365821772265058	0.793715767005175	0.833739240495102	0.158719306464866	1.22114847691561	0.732721685030445	0.434735387745574	1.10174938996373	0.612178478872336	1.02619981143906	Zfp287	11	62591182	62622731	-	7632	protein_coding	zinc finger protein 287 [Source:MGI Symbol;Acc:MGI:2176561]	zf-C2H2
ENSMUSG00000005268	0.149239707938351	0.10889438160782636	0.221041515516947	0.103910032128274	0.196465851592054	0.075541432516129	0.179374774479405	0.0291930813700424	0.112566836683436	0.114442833898422	Prlr	15	10177324	10349266	+	15339	protein_coding	prolactin receptor [Source:MGI Symbol;Acc:MGI:97763]	-
ENSMUSG00000005299	5.921288227847968	5.593794497297393	6.68051878691469	6.17730173650812	5.25686631182421	5.57046607614485	5.32507722567707	4.33098269560699	7.05189889841171	5.6672191694938	Letm1	5	33897017	33940161	-	9650	protein_coding	leucine zipper-EF-hand containing transmembrane protein 1 [Source:MGI Symbol;Acc:MGI:1932557]	-
ENSMUSG00000005312	27.207596380854973	26.308340857693402	25.8478253116032	27.43521437511	27.2702989982907	28.277046838416	26.0993134697069	26.6390003692857	26.3372425804538	26.1578070113272	Ubqln1	13	58323970	58363467	-	4406	protein_coding	ubiquilin 1 [Source:MGI Symbol;Acc:MGI:1860276]	-
ENSMUSG00000005320	3.041743272670895	2.457750381722124	4.0518929179125	2.78995795975627	1.81192261758689	3.51319959542792	0.913883703371176	4.08769899191631	2.35138575824148	2.47803307335953	Fgfr4	13	55300453	55316572	+	3542	protein_coding	fibroblast growth factor receptor 4 [Source:MGI Symbol;Acc:MGI:95525]	-
ENSMUSG00000005338	0.3382027365534429	0.34096591248704244	0.0576729759340886	0.483792378889944	0.623673364563434	0.187672226826305	0.424272526693387	0.253990817083609	0.322305887883117	0.363294418288057	Cadm3	1	173160825	173195261	-	7248	protein_coding	cell adhesion molecule 3 [Source:MGI Symbol;Acc:MGI:2137858]	-
ENSMUSG00000005339	0.0232695240241747	0.0	0.0930780960966988	0.0	0.0	0.0	0.0	0.0	0.0	0.0	Fcer1a	1	173048851	173054781	-	998	protein_coding	Fc receptor, IgE, high affinity I, alpha polypeptide [Source:MGI Symbol;Acc:MGI:95494]	-
ENSMUSG00000005354	27.257394762577754	24.581396806930073	25.3753053517654	31.1351249494872	24.7074250394921	27.8117237095663	31.5197468557594	20.4670764854991	25.416235621299	20.9225282651628	Txn2	15	77799247	77813206	-	4208	protein_coding	thioredoxin 2 [Source:MGI Symbol;Acc:MGI:1929468]	-
ENSMUSG00000005355	0.0	0.0	0.0	0.0	0.0	0.0	0.0	0.0	0.0	0.0	Casp14	10	78547825	78554128	-	2394	protein_coding	caspase 14 [Source:MGI Symbol;Acc:MGI:1335092]	-
ENSMUSG00000005357	0.021582699791939	0.0	0.086330799167756	0.0	0.0	0.0	0.0	0.0	0.0	0.0	Slc1a6	10	78616330	78650599	+	2152	protein_coding	solute carrier family 1 (high affinity aspartate/glutamate transporter), member 6 [Source:MGI Symbol;Acc:MGI:1096331]	-
ENSMUSG00000005360	1.949714141267095	1.5757240532237426	1.89875172933539	2.22548924858404	2.34681864439285	1.3277969427561	1.18490690426259	1.5327980628184	2.24861503759197	1.33657620822201	Slc1a3	15	8663608	8740248	-	8537	protein_coding	solute carrier family 1 (glial high affinity glutamate transporter), member 3 [Source:MGI Symbol;Acc:MGI:99917]	-
ENSMUSG00000005362	4.3091166822285425	3.68499629420062	4.31065432957029	3.76211346273289	4.5240453463003	4.63965359031069	3.41917768123571	3.63433375217051	4.58236097009517	3.10411277330109	Crbn	6	106757162	106777038	-	6982	protein_coding	cereblon [Source:MGI Symbol;Acc:MGI:1913277]	-
ENSMUSG00000005364	1.2431526481982305	0.102587594555329	0.129918797069238	0.0	4.72995430387912	0.112737491844563	0.0679085890351197	0.153091512866694	0.170464438458632	0.0188858378608703	Il5ra	6	106687318	106725998	-	3575	protein_coding	interleukin 5 receptor, alpha [Source:MGI Symbol;Acc:MGI:96558]	-
ENSMUSG00000005370	4.88617189490983	5.256029381965387	4.0503963672121	3.68212491198081	7.26803603494448	4.54413026550193	6.33094722903727	4.35039158744517	4.06647507068538	6.27630364069373	Msh6	17	88282490	88298320	+	4346	protein_coding	mutS homolog 6 [Source:MGI Symbol;Acc:MGI:1343961]	-
ENSMUSG00000005371	24.9271868501318	26.3638748232651	25.9218581448324	29.3038286219724	22.4269619673645	22.0560986663579	28.1772252354368	23.5704177673255	30.3065120971256	23.4013441931725	Fbxo11	17	88298287	88372719	-	4397	protein_coding	F-box protein 11 [Source:MGI Symbol;Acc:MGI:2147134]	-
ENSMUSG00000005373	2.4059652331982115	1.353715746044026	0.410952063499527	2.70538718643312	4.61533138546906	1.89219029739114	0.862141515723644	1.14099895152994	1.44888103502104	1.96284148190148	Mlxipl	5	135118744	135167236	+	5538	protein_coding	MLX interacting protein-like [Source:MGI Symbol;Acc:MGI:1927999]	bHLH
ENSMUSG00000005374	4.133945504857126	3.6791096767218803	3.63053157869932	4.14752706413123	4.38358404272109	4.37413933387686	4.53300278176292	2.59700115715939	3.32311615626627	4.26331861169894	Tbl2	5	135178511	135194614	+	7855	protein_coding	transducin (beta)-like 2 [Source:MGI Symbol;Acc:MGI:1351652]	-
ENSMUSG00000005378	9.457447896889153	8.338800122563267	7.55810083983793	7.34331521911498	10.251650543025	12.6767249855787	8.9623894639897	8.22878184930251	7.82910542994624	8.33492374701462	Bud23	5	135081811	135093813	-	3386	protein_coding	BUD23, rRNA methyltransferase and ribosome maturation factor [Source:MGI Symbol;Acc:MGI:1913388]	-
ENSMUSG00000005397	16.967512696461625	17.688554540283626	16.7307173917016	20.2017984283123	18.1013757499661	12.8361592158665	16.3410645989906	13.7017234762154	25.278724735274	15.4327053506545	Nid1	13	13612136	13686854	+	6943	protein_coding	nidogen 1 [Source:MGI Symbol;Acc:MGI:97342]	-
ENSMUSG00000005410	2.8550260112347603	1.736944879698821	1.80293647448013	1.32523622913794	6.5129383785878	1.77899296273317	2.97918534541124	0.971918319852415	1.32270386131813	1.6739719922135	Mcm5	8	75836197	75855067	+	3993	protein_coding	minichromosome maintenance complex component 5 [Source:MGI Symbol;Acc:MGI:103197]	-
ENSMUSG00000005413	68.37858903367085	95.05207066705785	38.9127572358394	141.965104671571	42.8035933311885	49.8329008960845	200.531684745593	57.5120486371852	80.1352010933651	42.0293481920881	Hmox1	8	75820249	75827217	+	1751	protein_coding	heme oxygenase 1 [Source:MGI Symbol;Acc:MGI:96163]	-
ENSMUSG00000005417	40.417253756901474	41.7830514937922	46.2961105159244	38.7495924388274	32.9726137674704	43.6506983053837	34.0408341891874	42.4373188786378	43.8831556990216	46.770897208322	Mprip	11	59552131	59671686	+	13327	protein_coding	myosin phosphatase Rho interacting protein [Source:MGI Symbol;Acc:MGI:1349438]	-
ENSMUSG00000005442	13.580203987982525	13.979199433538426	13.8336257891594	12.8451478078863	16.3073739652226	11.3346683896618	13.8437800471075	13.4271101993098	15.3773404852755	13.2685670024609	Cic	7	24967129	24993584	+	10294	protein_coding	capicua transcriptional repressor [Source:MGI Symbol;Acc:MGI:1918972]	HMG
ENSMUSG00000005447	6.261914086849923	4.801439916047545	5.59908702794124	4.84138884196479	10.3032782467167	4.30390223077696	3.87914788575476	4.20329569024122	4.16975136749337	6.95356472070083	Pafah1b3	7	24994474	24997411	-	2107	protein_coding	platelet-activating factor acetylhydrolase, isoform 1b, subunit 3 [Source:MGI Symbol;Acc:MGI:108414]	-
ENSMUSG00000005465	4.51215114522666	1.8225171771044875	1.39537248783592	1.5323099577283	13.1893450442073	1.93157709113512	1.50503179561621	2.29199239220308	2.1214571686572	1.37158735194146	Il27ra	8	84756923	84769218	-	3495	protein_coding	interleukin 27 receptor, alpha [Source:MGI Symbol;Acc:MGI:1355318]	-
ENSMUSG00000005469	25.034190012046825	21.108458882688176	27.068591813009	25.0100154216724	25.6829835336894	22.3751692798165	17.0760896362929	19.1779731803565	20.4728898242255	27.7068828898778	Prkaca	8	84699622	84723072	+	2488	protein_coding	protein kinase, cAMP dependent, catalytic, alpha [Source:MGI Symbol;Acc:MGI:97592]	-
ENSMUSG00000005470	1.4660096007389918	0.7943624575462213	1.47006064006275	0.0	3.74753336595516	0.646444396938057	1.03837983661485	0.808674159069149	0.695078833749197	0.635317000751689	Asf1b	8	84682136	84696826	+	2338	protein_coding	anti-silencing function 1B histone chaperone [Source:MGI Symbol;Acc:MGI:1914179]	-
ENSMUSG00000005474	0.4267253768108785	0.06332194175910325	0.0772169076512929	1.5369045220832	0.092780077509021	0.0	0.0	0.0	0.253287767036413	0.0	Myl10	5	136722000	136729948	+	1203	protein_coding	myosin, light chain 10, regulatory [Source:MGI Symbol;Acc:MGI:1891705]	-
ENSMUSG00000005481	12.5634122423069	11.79572126707185	11.5326559726253	12.8994192052506	13.7812971405225	12.0402766508292	11.5382027975045	11.3504512546364	12.0089110567383	12.2853199594082	Ddx39a	8	84441806	84453521	+	5155	protein_coding	DEAD box helicase 39a [Source:MGI Symbol;Acc:MGI:1915528]	-
ENSMUSG00000005483	12.367933271844676	10.867935394445778	14.4527565675393	13.2524519919499	11.6874664023548	10.0790581255347	12.5023654672569	7.79553068795291	12.48999608775	10.6838493348233	Dnajb1	8	84334822	84339282	+	3204	protein_coding	DnaJ heat shock protein family (Hsp40) member B1 [Source:MGI Symbol;Acc:MGI:1931874]	-
ENSMUSG00000005493	0.0803014406342632	0.07683802152143294	0.0	0.23116402941488	0.0242816025910121	0.0657601305311607	0.0586833951657126	0.202049712412896	0.0368268290723718	0.00979214943475145	Msh4	3	153562786	153611775	-	6895	protein_coding	mutS homolog 4 [Source:MGI Symbol;Acc:MGI:1860077]	-
ENSMUSG00000005501	2.6352984376331023	2.520572872554435	2.23407032623505	2.72292182052905	3.04633782923479	2.53786377453352	1.75196456043417	3.05125532341503	2.32723471705801	2.95183688931053	Usp40	1	87872841	87936273	-	11871	protein_coding	ubiquitin specific peptidase 40 [Source:MGI Symbol;Acc:MGI:2443184]	-
ENSMUSG00000005503	0.0	0.0	0.0	0.0	0.0	0.0	0.0	0.0	0.0	0.0	Evx1	6	52290483	52295363	+	2877	protein_coding	even-skipped homeobox 1 [Source:MGI Symbol;Acc:MGI:95461]	Homeobox
ENSMUSG00000005505	1.3962647675707853	1.1404872353520843	0.562264051667921	1.64516030083547	1.72453010904829	1.65310460873146	1.31479595368251	1.14123650878644	1.18102784397211	0.924888634967277	Kbtbd4	2	90735084	90741970	+	3139	protein_coding	kelch repeat and BTB (POZ) domain containing 4 [Source:MGI Symbol;Acc:MGI:1914386]	-
ENSMUSG00000005506	19.400580443866552	19.643948255481874	19.3460717845163	21.1887752013421	16.8822446682906	20.1852301213172	20.762867510056	18.5210641542965	19.2590319586117	20.0328293989633	Celf1	2	90770727	90849842	+	8446	protein_coding	CUGBP, Elav-like family member 1 [Source:MGI Symbol;Acc:MGI:1342295]	-
ENSMUSG00000005510	39.47067902644945	35.071669985574474	35.9540428556006	52.280303127799	33.5407008988862	36.107669223512	39.6447827654102	34.0379086803015	32.783554357606	33.8204341389802	Ndufs3	2	90724978	90735171	-	2178	protein_coding	NADH:ubiquinone oxidoreductase core subunit S3 [Source:MGI Symbol;Acc:MGI:1915599]	-
ENSMUSG00000005514	108.17044284749237	100.36157118403735	127.278821910936	136.817267900679	57.2645052924735	111.321176285881	127.41417275332	66.9047222762546	118.252285310561	88.8751043960138	Por	5	135698887	135764180	+	4021	protein_coding	cytochrome p450 oxidoreductase [Source:MGI Symbol;Acc:MGI:97744]	-
ENSMUSG00000005533	5.023739901238237	5.085957621760336	5.87247895948023	6.71685215556141	3.28707862776712	4.21854986214419	4.93999833135939	4.64033860243606	6.70226795285655	4.06122560038934	Igf1r	7	67602575	67883416	+	16791	protein_coding	insulin-like growth factor I receptor [Source:MGI Symbol;Acc:MGI:96433]	-
ENSMUSG00000005534	6.046661265412496	5.342953046820762	5.56500163766624	7.26787040614591	5.91119652270919	5.44257649512864	4.0091312175706	6.39579721748296	4.74370066356672	6.22318308866277	Insr	8	3172061	3329617	-	13746	protein_coding	insulin receptor [Source:MGI Symbol;Acc:MGI:96575]	-
ENSMUSG00000005540	8.395840606949552	1.476836778324517	0.841194798617772	1.38149664745983	29.9431346621477	1.4175363195729	1.30860934562609	2.28498490258665	1.59316530957557	0.720587555509758	Fcer2a	8	3731737	3744175	-	3092	protein_coding	Fc receptor, IgE, low affinity II, alpha polypeptide [Source:MGI Symbol;Acc:MGI:95497]	-
ENSMUSG00000005547	237.23451477387056	182.26909425267547	60.1131391133111	320.312944737568	28.9669874987571	539.544987745846	272.01217205632	226.860500904581	82.3375239239658	147.866180125835	Cyp2a5	7	26534730	26542973	+	2073	protein_coding	cytochrome P450, family 2, subfamily a, polypeptide 5 [Source:MGI Symbol;Acc:MGI:88597]	-
ENSMUSG00000005553	0.0	0.0132291256797861	0.0	0.0	0.0	0.0	0.0	0.0529165027191444	0.0	0.0	Atp4a	7	30411634	30424959	+	3761	protein_coding	ATPase, H+/K+ exchanging, gastric, alpha polypeptide [Source:MGI Symbol;Acc:MGI:88113]	-
ENSMUSG00000005566	47.857454445887875	48.61260555325097	52.1986574283013	51.3812257663787	45.0430541083081	42.8068804805634	52.1396038431683	44.3580633511234	48.5735335799698	49.3792214387424	Trim28	7	12733041	12764962	+	4158	protein_coding	tripartite motif-containing 28 [Source:MGI Symbol;Acc:MGI:109274]	-
ENSMUSG00000005575	50.493108945078845	64.43817972202653	57.0278477054813	54.5853497381735	40.5354072364487	49.8238311002119	73.9546719409406	61.5337598651185	59.2733673088641	62.9909197731829	Ube2m	7	12769047	12772202	-	2357	protein_coding	ubiquitin-conjugating enzyme E2M [Source:MGI Symbol;Acc:MGI:108278]	-
ENSMUSG00000005580	1.1257867181296926	0.8467840080810639	0.893707330233841	1.75427566321055	0.934236645388844	0.920927233685535	0.622854738760959	1.19671785842014	0.723115374161873	0.844448060981284	Adcy9	16	4105393	4238362	-	5197	protein_coding	adenylate cyclase 9 [Source:MGI Symbol;Acc:MGI:108450]	-
ENSMUSG00000005583	3.7273419212191774	1.3433032954449844	1.1733407617591	8.33704141186396	4.55264726115105	0.8463382501026	1.08654462666066	0.914993340502974	2.6498912999336	0.721783914682704	Mef2c	13	83652153	83815199	+	15715	protein_coding	myocyte enhancer factor 2C [Source:MGI Symbol;Acc:MGI:99458]	SRF
ENSMUSG00000005609	5.839865805542262	6.409755168514935	5.57932214051436	5.69810663856576	6.18762514292834	5.89440930016059	5.95805909235524	6.83505763852018	5.40216898680893	7.44373495637539	Ctr9	7	110628158	110655584	+	8000	protein_coding	CTR9 homolog, Paf1/RNA polymerase II complex component [Source:MGI Symbol;Acc:MGI:109345]	-
ENSMUSG00000005610	78.75098625155755	72.66232460756424	83.0188589418044	90.1137281018191	69.8056823294544	72.0656756331523	85.8438668553073	62.2594992064327	75.6267915389959	66.9191408295211	Eif4g2	7	110666957	110682237	-	10166	protein_coding	eukaryotic translation initiation factor 4, gamma 2 [Source:MGI Symbol;Acc:MGI:109207]	-
ENSMUSG00000005611	0.9673759139634693	1.126087985202087	1.04770461002591	0.821802176579889	1.29156880419289	0.708428065055188	0.462289684401229	0.779809192901609	2.10516007518626	1.15709298831925	Irag1	7	110467473	110581668	-	6827	protein_coding	inositol 1,4,5-triphosphate receptor associated 1 [Source:MGI Symbol;Acc:MGI:1338023]	-
ENSMUSG00000005615	6.8541782740082775	5.757399834300417	7.82036838915426	7.93067272615208	5.05216437576156	6.61350760496521	5.7865532953001	4.50424064603404	7.78343876448322	4.95536663138431	Pcyt1a	16	32249739	32293888	+	7412	protein_coding	phosphate cytidylyltransferase 1, choline, alpha isoform [Source:MGI Symbol;Acc:MGI:88557]	-
ENSMUSG00000005621	10.77480917673131	10.784998497346193	10.35196200231	11.2250844985124	12.9579357536299	8.56425445247294	9.13838699653997	9.7804450391529	11.8327453752311	12.3884165784608	Zfp592	7	80643429	80694912	+	7412	protein_coding	zinc finger protein 592 [Source:MGI Symbol;Acc:MGI:2443541]	zf-C2H2
ENSMUSG00000005625	56.746460809677174	63.14006607020215	61.1174711444351	61.0531697691046	47.976716853535	56.838485471634	70.1460093682984	60.0848750151573	67.7484341350924	54.5809457622605	Psmd4	3	94940005	94949925	-	2808	protein_coding	proteasome (prosome, macropain) 26S subunit, non-ATPase, 4 [Source:MGI Symbol;Acc:MGI:1201670]	-
ENSMUSG00000005628	21.65000815525273	2.360913802677505	1.65008978863565	81.3183087330497	1.13759614546224	2.49403795386333	2.96927042621527	1.36195274259683	3.57885141070873	1.53358063118919	Tmod4	3	95031787	95036520	+	1717	protein_coding	tropomodulin 4 [Source:MGI Symbol;Acc:MGI:1355285]	-
ENSMUSG00000005640	0.08408335984483445	0.05144269405700658	0.0894129628062268	0.100419207877776	0.146501268695335	0.0	0.0283249569245774	0.0	0.0711014312786849	0.106344388024764	Insrr	3	87704258	87723408	+	5714	protein_coding	insulin receptor-related receptor [Source:MGI Symbol;Acc:MGI:1346037]	-
ENSMUSG00000005649	0.0	0.0	0.0	0.0	0.0	0.0	0.0	0.0	0.0	0.0	Cabp5	7	13132057	13142812	+	2526	protein_coding	calcium binding protein 5 [Source:MGI Symbol;Acc:MGI:1352746]	-
ENSMUSG00000005656	19.16096825674715	20.940668796156324	21.1315220196373	15.2901511893851	19.6200154500489	20.6021843679173	24.0775738908265	18.0066359988719	18.955142351036	22.7233229438909	Snx6	12	54793134	54842488	-	2998	protein_coding	sorting nexin 6 [Source:MGI Symbol;Acc:MGI:1919433]	-
ENSMUSG00000005667	4.727122312762248	5.935723753905627	5.50105695161467	4.57090904162775	6.03364515812214	2.80287809968443	6.42846553931299	4.53742697297758	5.9420569241889	6.83494557914304	Mthfd2	6	83282673	83302890	-	3487	protein_coding	methylenetetrahydrofolate dehydrogenase (NAD+ dependent), methenyltetrahydrofolate cyclohydrolase [Source:MGI Symbol;Acc:MGI:1338850]	-
ENSMUSG00000005672	10.666998738172833	8.385196229811525	11.9828621838434	12.0770403276522	8.21670611689363	10.3913863243021	8.67274198703954	7.14690487628153	9.50030937984118	8.22082867608385	Kit	5	75735576	75817382	+	8911	protein_coding	KIT proto-oncogene receptor tyrosine kinase [Source:MGI Symbol;Acc:MGI:96677]	-
ENSMUSG00000005674	1.101616466158466	0.9593228666170882	1.18489232010615	0.496631270205444	1.18461277736372	1.54032949695855	0.520059447674018	0.872040263164713	0.998871261221202	1.44632049440842	Tomm40l	1	171043580	171050083	-	5135	protein_coding	translocase of outer mitochondrial membrane 40-like [Source:MGI Symbol;Acc:MGI:3589112]	-
ENSMUSG00000005677	0.00948242239833645	0.08667852214070525	0.0	0.0	0.0379296895933458	0.0	0.110001452560287	0.236712636002534	0.0	0.0	Nr1i3	1	171041539	171048270	+	4414	protein_coding	nuclear receptor subfamily 1, group I, member 3 [Source:MGI Symbol;Acc:MGI:1346307]	THR-like
ENSMUSG00000005681	0.3938253141595247	0.356965397423185	0.432457820784476	0.831071275955991	0.311772159897632	0.0	0.452091630913506	0.0	0.472850998983247	0.502918959795987	Apoa2	1	171052623	171053948	+	537	protein_coding	apolipoprotein A-II [Source:MGI Symbol;Acc:MGI:88050]	-
ENSMUSG00000005682	14.709818609104676	15.655413431230475	14.5719296663229	15.4420845927177	11.8834063722266	16.9418538051515	17.6902729439182	15.2224138856118	15.5313804509519	14.17758644444	Pan2	10	128139204	128157227	+	8472	protein_coding	PAN2 poly(A) specific ribonuclease subunit [Source:MGI Symbol;Acc:MGI:1918984]	-
ENSMUSG00000005683	28.931676215282998	22.423698115484875	23.9262247011345	42.5732300929946	28.487850672079	20.7393993949239	22.0130056825558	18.8549721894566	28.3579520085506	20.4688625813765	Cs	10	128173603	128198348	+	5779	protein_coding	citrate synthase [Source:MGI Symbol;Acc:MGI:88529]	-
ENSMUSG00000005686	24.952271294571776	24.828705510842603	23.2601285454857	30.6935136836499	13.9642013512209	31.8912415979306	30.0284612115132	21.3979873590998	29.6023044453219	18.2860690274355	Ampd3	7	110367413	110411612	+	5627	protein_coding	adenosine monophosphate deaminase 3 [Source:MGI Symbol;Acc:MGI:1096344]	-
ENSMUSG00000005687	16.96259706632435	18.198539718139976	18.7794069852502	14.3630373303383	17.7464406386925	16.9615033110164	21.272610439927	16.9778139041344	14.9807597930722	19.5629747354263	Bcas2	3	103078971	103086482	+	4390	protein_coding	BCAS2 pre-mRNA processing factor [Source:MGI Symbol;Acc:MGI:1915433]	-
ENSMUSG00000005696	0.42357905589221956	0.28380745998885676	0.236237449348424	0.173719453167912	0.973204867516968	0.311154453535574	0.323403604457291	0.262104906224994	0.304428430626053	0.245292898647089	Sh2d1a	X	41591330	41618207	+	5505	protein_coding	SH2 domain containing 1A [Source:MGI Symbol;Acc:MGI:1328352]	-
ENSMUSG00000005698	17.961805226357598	14.71831854581275	16.4950090818083	14.8237025562274	24.4816843286859	16.0468249387088	13.8870269984678	15.7863810027045	13.7932387703409	15.4066274117378	Ctcf	8	106363200	106409554	+	4860	protein_coding	CCCTC-binding factor [Source:MGI Symbol;Acc:MGI:109447]	zf-C2H2
ENSMUSG00000005699	4.533569892055278	4.834303614176402	5.19654657493598	4.51363110177868	6.06753556190158	2.35656632960487	4.09225799916651	4.96918406176026	4.04475907625846	6.23101331952038	Pard6a	8	106427780	106430128	+	1582	protein_coding	par-6 family cell polarity regulator alpha [Source:MGI Symbol;Acc:MGI:1927223]	-
ENSMUSG00000005705	3.1810122299876573	5.508115233513298	3.43874407346392	2.5804112653678	2.97491579227099	3.72997778884792	6.9500720318026	6.67980737286069	1.60423920365807	6.79834232573183	Agrp	8	106293330	106364025	-	1013	protein_coding	agouti related neuropeptide [Source:MGI Symbol;Acc:MGI:892013]	-
ENSMUSG00000005716	364.7675573393998	0.8754357407022573	0.0	1459.01662011973	0.0536092378690453	0.0	0.233211532949619	0.0	3.26853142985941	0.0	Pvalb	15	78075314	78090600	-	1041	protein_coding	parvalbumin [Source:MGI Symbol;Acc:MGI:97821]	-
ENSMUSG00000005718	3.758611144977015	3.434012078177288	3.29015135435084	4.39084292786666	5.07338332924329	2.28006696844727	2.13377998014391	5.0518391790131	2.53821056904041	4.01221858451173	Tfap4	16	4362525	4377718	-	2541	protein_coding	transcription factor AP4 [Source:MGI Symbol;Acc:MGI:103239]	bHLH
ENSMUSG00000005732	15.255237391662273	14.8532276339842	14.5805776020577	15.1159907133772	14.5715121431147	16.7528691080995	18.2152765456597	12.6328065614338	15.3937692868273	13.171058142016	Ranbp1	16	18057648	18066596	-	1666	protein_coding	RAN binding protein 1 [Source:MGI Symbol;Acc:MGI:96269]	-
ENSMUSG00000005763	1.792584105142812	1.3087334787871072	0.941295694284724	1.19637904508583	4.11563823087234	0.917023450328355	1.59449469000175	1.25110440708285	1.47711589042487	0.912218927638959	Cd247	1	165616250	165704846	+	5329	protein_coding	CD247 antigen [Source:MGI Symbol;Acc:MGI:88334]	-
ENSMUSG00000005774	5.1836055124214395	5.361157482007075	4.55418915849813	4.45369021212435	6.17260100163345	5.55394167742983	6.2419404074607	5.21352214092143	5.46920953177261	4.51995784787356	Rfx5	3	94861386	94868872	+	5497	protein_coding	regulatory factor X, 5 (influences HLA class II expression) [Source:MGI Symbol;Acc:MGI:1858421]	RFX
ENSMUSG00000005779	99.0438480770691	103.04749326338464	104.866477519053	106.432682235375	80.3212015754314	104.555030978417	118.213503593298	97.0612746491323	100.813529527048	96.1016652840602	Psmb4	3	94791404	94794272	-	1951	protein_coding	proteasome (prosome, macropain) subunit, beta type 4 [Source:MGI Symbol;Acc:MGI:1098257]	-
ENSMUSG00000005800	9.736228303379468	8.046554152285971	11.7599280621374	17.351886988178	2.41639494650556	7.41670321669691	3.30371785213124	8.2890373770709	13.5494332565559	7.04402812338584	Mmp8	9	7558457	7568486	+	2425	protein_coding	matrix metallopeptidase 8 [Source:MGI Symbol;Acc:MGI:1202395]	-
ENSMUSG00000005802	7.660187521481876	7.784336691701562	8.65884372331307	8.39677825314018	4.93734039794107	8.64778771153318	10.5990004721389	5.30947170444732	8.54123128458925	6.68764330563078	Slc30a4	2	122523153	122544583	-	5482	protein_coding	solute carrier family 30 (zinc transporter), member 4 [Source:MGI Symbol;Acc:MGI:1345282]	-
ENSMUSG00000005803	13.937997509263749	15.310445691421851	12.18012581265	14.3776667989536	10.0983185806608	19.0958788447906	16.9616278293563	12.6457937966648	14.4245026585036	17.2098584811627	Sqor	2	122607157	122651489	+	4084	protein_coding	sulfide quinone oxidoreductase [Source:MGI Symbol;Acc:MGI:1929899]	-
ENSMUSG00000005804	6.373186106990838	5.525764778033024	5.61068270005412	6.06645795972902	8.00108594293844	5.81451782524177	5.85295751352962	6.11247018864391	5.6007193729275	4.53691203703107	Bloc1s6	2	122580423	122591395	+	3899	protein_coding	biogenesis of lysosomal organelles complex-1, subunit 6, pallidin [Source:MGI Symbol;Acc:MGI:1927580]	-
ENSMUSG00000005813	6.337052129851095	5.984715062509791	6.03797609379285	6.54855332368237	6.67294861604899	6.08873048588017	7.44504497788362	5.23135569681617	5.57175193133356	5.69070764400581	Metap1	3	138164717	138195276	-	7000	protein_coding	methionyl aminopeptidase 1 [Source:MGI Symbol;Acc:MGI:1922874]	-
ENSMUSG00000005823	23.895270367025553	25.6703482817935	23.2067564750948	18.4003013529795	26.4606544219478	27.5133692180801	21.9983175067354	27.6067539449688	23.4934581457093	29.5828635297605	Gpr108	17	57541635	57555446	-	2862	protein_coding	G protein-coupled receptor 108 [Source:MGI Symbol;Acc:MGI:1925558]	-
ENSMUSG00000005824	1.6289745300085074	1.5007412754375624	1.0310150341323	1.51879898741497	2.3567747138553	1.60930938463146	0.788651453602229	1.58935016741682	2.08965836172217	1.53530511900903	Tnfsf14	17	57496492	57501177	-	1847	protein_coding	tumor necrosis factor (ligand) superfamily, member 14 [Source:MGI Symbol;Acc:MGI:1355317]	-
ENSMUSG00000005836	4.142473148679455	4.8024593882001	5.55239161383722	4.28103137363501	2.56397630145685	4.17249330578874	4.65054184436626	3.82258310400089	5.10339044686289	5.63332215757036	Gata6	18	11052064	11085635	+	6508	protein_coding	GATA binding protein 6 [Source:MGI Symbol;Acc:MGI:107516]	zf-GATA
ENSMUSG00000005846	21.050909609473475	22.931116697474824	18.6976911809556	26.1175426767835	23.2571261474744	16.1312784326804	28.3844669315084	17.5177234884553	25.4595710067256	20.36270536321	Rsl1d1	16	11010834	11021195	-	2258	protein_coding	ribosomal L1 domain containing 1 [Source:MGI Symbol;Acc:MGI:1913659]	-
ENSMUSG00000005864	1.727058622286205	2.1262816011371797	2.14596888632379	1.87454235135663	1.40645004733142	1.48127320413298	1.62110272047757	3.50453430908086	1.26345175812331	2.11603761686698	Cnga2	X	71035455	71053824	+	3095	protein_coding	cyclic nucleotide gated channel alpha 2 [Source:MGI Symbol;Acc:MGI:108040]	-
ENSMUSG00000005871	6.681569956160987	7.001780810709315	7.51620064752265	6.19906593465386	5.46783290181352	7.54318034065392	7.66261090534549	6.58209911053191	6.94201952293584	6.82039370402402	Apc	18	34353977	34455605	+	16116	protein_coding	APC, WNT signaling pathway regulator [Source:MGI Symbol;Acc:MGI:88039]	-
ENSMUSG00000005873	46.20497069355065	44.593438220911025	51.2217535969781	45.7878939906277	44.8972688466992	42.9129663398976	47.6917214822413	38.3542581862234	47.6736450606755	44.6541281545039	Reep5	18	34477938	34507123	-	3151	protein_coding	receptor accessory protein 5 [Source:MGI Symbol;Acc:MGI:1270152]	-
ENSMUSG00000005881	51.5270455947573	53.80151702540792	52.5117566928345	43.735776614742	52.3077541932542	57.5528948781985	68.9059263988368	47.7842568625993	50.353214004033	48.1626708361626	Ergic3	2	155849965	155860199	+	2121	protein_coding	ERGIC and golgi 3 [Source:MGI Symbol;Acc:MGI:1913616]	-
ENSMUSG00000005882	4.482873116916205	3.57928941690896	3.99601329834073	5.4430179161671	4.09966978491466	4.39279146824233	3.70881193507353	4.31361426889444	3.84830614811164	2.44642531555623	Uqcc1	2	155688814	155772230	-	6044	protein_coding	ubiquinol-cytochrome c reductase complex assembly factor 1 [Source:MGI Symbol;Acc:MGI:1929472]	-
ENSMUSG00000005883	0.27742951778514297	0.2721987393764803	0.0118454399266138	0.243898390637429	0.853974240576529	0.0	0.206387151067375	0.0888250935403542	0.518073933086465	0.275508779811727	Spo11	2	172819493	172835369	+	3921	protein_coding	SPO11 initiator of meiotic double stranded breaks [Source:MGI Symbol;Acc:MGI:1349669]	-
ENSMUSG00000005886	3.66192011096537	3.44721100438109	3.43252405477587	3.13435783348726	4.86645208234025	3.2143464732581	3.80772022906719	3.53709709436282	3.24990292085996	3.19412377323439	Ncoa2	1	13209329	13444307	-	15642	protein_coding	nuclear receptor coactivator 2 [Source:MGI Symbol;Acc:MGI:1276533]	-
ENSMUSG00000005891	0.0	0.0	0.0	0.0	0.0	0.0	0.0	0.0	0.0	0.0	Prl4a1	13	28200195	28207542	+	876	protein_coding	prolactin family 4, subfamily a, member 1 [Source:MGI Symbol;Acc:MGI:1206587]	-
ENSMUSG00000005892	0.1080530454882132	0.2961685765179275	0.10067768053234	0.0	0.0403231333971648	0.291211368023348	0.292356943401437	0.0	0.69718189922342	0.195135463446853	Trh	6	92219042	92221631	-	1384	protein_coding	thyrotropin releasing hormone [Source:MGI Symbol;Acc:MGI:98823]	-
ENSMUSG00000005893	0.9262100456223454	0.815655988870289	0.637524194188939	0.712895317389233	1.14342204795667	1.21099862295454	0.476822723143592	0.99609425931175	1.00310265823811	0.786604314787704	Nr2c2	6	92068371	92151275	+	14935	protein_coding	nuclear receptor subfamily 2, group C, member 2 [Source:MGI Symbol;Acc:MGI:1352466]	RXR-like
ENSMUSG00000005897	3.17436763600092	4.231078457649893	3.81084797958574	2.69855278184538	3.24643673857374	2.94163304399882	3.10909901068648	5.20551019981932	3.71484143412195	4.89486318597182	Nr2c1	10	93983885	94033073	+	4607	protein_coding	nuclear receptor subfamily 2, group C, member 1 [Source:MGI Symbol;Acc:MGI:1352465]	RXR-like
ENSMUSG00000005899	4.268171546003773	4.538759980074365	3.99988539106183	4.96829175072916	4.14507885246233	3.95943018976177	5.15966963844434	3.99293643117277	4.68266950888167	4.31976434179868	Smpd4	16	17437218	17462692	+	9034	protein_coding	sphingomyelin phosphodiesterase 4 [Source:MGI Symbol;Acc:MGI:1924876]	-
ENSMUSG00000005907	1.4092419881263398	1.3621287729277225	1.19747720908183	1.45905217430396	1.43344144663633	1.54699712248324	1.62536458112898	1.31161109299898	1.08374928556073	1.4277901320222	Pex1	5	3646066	3687232	+	10356	protein_coding	peroxisomal biogenesis factor 1 [Source:MGI Symbol;Acc:MGI:1918632]	-
ENSMUSG00000005917	0.7965874261355828	0.39291367455757925	0.334082041338594	1.1876169255948	0.205854727486817	1.45879601012212	0.671633730543765	0.348705308724395	0.103029540796534	0.448286118165623	Otx1	11	21944764	21952897	-	5422	protein_coding	orthodenticle homeobox 1 [Source:MGI Symbol;Acc:MGI:97450]	TF_Otx
ENSMUSG00000005936	9.521647007362027	9.51911928279702	10.1906769515491	9.45606004381073	10.1753088994387	8.26454213464958	9.47791230930855	9.09084846734616	10.4087799842927	9.09893637024067	Kctd20	17	29170924	29188523	+	7821	protein_coding	potassium channel tetramerisation domain containing 20 [Source:MGI Symbol;Acc:MGI:1914239]	-
ENSMUSG00000005947	0.6474948220785185	0.6898330582475265	0.689440287437936	0.153090031093399	0.779668601568931	0.967780368213808	0.724274280566301	0.684249885602611	0.77600825373413	0.574799813087064	Itgae	11	72981409	73038272	+	4581	protein_coding	integrin alpha E, epithelial-associated [Source:MGI Symbol;Acc:MGI:1298377]	-
ENSMUSG00000005949	8.431213252089716	8.52266863898676	7.35520078571504	7.1632763132143	9.28200241068279	9.92437349874674	8.28096946945757	7.20424009604916	10.0040825096594	8.60138248078091	Ctns	11	73074422	73089868	-	3391	protein_coding	cystinosis, nephropathic [Source:MGI Symbol;Acc:MGI:1932872]	-
ENSMUSG00000005950	4.9302717494584325	4.977981167956288	3.89797075590931	5.7499325643118	4.73021502054291	5.34296865706971	4.22361179193725	7.14640131043691	2.48089815575102	6.06101341369997	P2rx5	11	73051247	73063511	+	2395	protein_coding	purinergic receptor P2X, ligand-gated ion channel, 5 [Source:MGI Symbol;Acc:MGI:2137026]	-
ENSMUSG00000005951	3.5554404295342854	2.50339891254783	2.5673651732401	3.3746385967821	3.57091402838866	4.70884391972628	2.49415242140155	2.00019062036887	2.05858890190515	3.46066370651575	Shpk	11	73090286	73115337	+	2985	protein_coding	sedoheptulokinase [Source:MGI Symbol;Acc:MGI:1921887]	-
ENSMUSG00000005952	0.1613848258695106	0.01648826445263195	0.0630887937411745	0.415680777914418	0.16676973182245	0.0	0.0659530578105278	0.0	0.0	0.0	Trpv1	11	73125118	73152068	+	3681	protein_coding	transient receptor potential cation channel, subfamily V, member 1 [Source:MGI Symbol;Acc:MGI:1341787]	-
ENSMUSG00000005958	11.218860721439768	11.180477724727268	14.5961059012726	11.5778613779588	6.10089433328367	12.600581273244	11.3813268191395	9.72468825520477	10.1247217607318	13.491174063833	Ephb3	16	21023505	21042055	+	6641	protein_coding	Eph receptor B3 [Source:MGI Symbol;Acc:MGI:104770]	-
ENSMUSG00000005968	12.953447379504091	14.26894723149461	14.6922445854736	9.63382210979976	11.7451184163682	15.7426044063748	9.65796519707044	15.3398481732724	10.655394619244	21.4225809363916	Tuft1	3	94520064	94566179	-	3117	protein_coding	tuftelin 1 [Source:MGI Symbol;Acc:MGI:109572]	-
ENSMUSG00000005973	9.940844779632135	10.400210971703263	12.6578347398035	9.31589591958553	9.8134091806577	7.97623927848181	8.43173524526326	10.1657842046728	13.8560137789669	9.1473106579101	Rcn1	2	105216636	105229664	-	3196	protein_coding	reticulocalbin 1 [Source:MGI Symbol;Acc:MGI:104559]	-
ENSMUSG00000005980	0.42398491581974285	0.38590572033878223	0.0753259324558104	0.579027278869111	0.796470169105984	0.245116282848066	0.209988717310458	0.20979942973136	0.510642269223102	0.613192465090209	Dnase1	16	3854806	3857888	+	3083	protein_coding	deoxyribonuclease I [Source:MGI Symbol;Acc:MGI:103157]	-
ENSMUSG00000005981	25.155656899713826	20.554656639699477	20.8131377205392	22.5979774011321	31.1895753991334	26.0219370780506	19.3740503657392	21.8317541230516	20.0728832665155	20.9399388034916	Trap1	16	3857835	3895691	-	2573	protein_coding	TNF receptor-associated protein 1 [Source:MGI Symbol;Acc:MGI:1915265]	-
ENSMUSG00000005982	12.674912650648375	11.004437134820792	11.6084084263134	11.5487215966028	17.1053195169759	10.4372010627014	8.59754602215327	12.990414627646	11.0066148709943	11.4231730184896	Naa60	16	3690239	3722634	+	3765	protein_coding	N(alpha)-acetyltransferase 60, NatF catalytic subunit [Source:MGI Symbol;Acc:MGI:1922013]	-
ENSMUSG00000005983	1.6226455876534076	1.2389693942863438	1.45368545558647	1.60029692727689	1.62562081265496	1.81097915509531	1.47955987421058	0.878841114302915	1.07013492896636	1.52734165966552	1700037C18Rik	16	3713043	3726553	-	3227	protein_coding	RIKEN cDNA 1700037C18 gene [Source:MGI Symbol;Acc:MGI:1920511]	-
ENSMUSG00000005986	3.000591074867265	2.6181644750864828	2.05797183934778	1.71050105472893	4.85477412887752	3.37911727651483	1.71059711404184	4.57096407319458	1.94053436802247	2.25056234508704	Ankrd13d	19	4320208	4333165	-	2460	protein_coding	ankyrin repeat domain 13 family, member D [Source:MGI Symbol;Acc:MGI:1915673]	-
ENSMUSG00000005994	0.0	0.0	0.0	0.0	0.0	0.0	0.0	0.0	0.0	0.0	Tyrp1	4	80752360	80769956	+	2828	protein_coding	tyrosinase-related protein 1 [Source:MGI Symbol;Acc:MGI:98881]	-
ENSMUSG00000006005	9.312723634277216	8.19060757764807	9.28830896815724	9.06273996326551	10.836043014003	8.06380259168311	7.42475219721584	8.40938564627405	8.08986069647664	8.83843177062575	Tpr	1	150268589	150325686	+	10496	protein_coding	translocated promoter region, nuclear basket protein [Source:MGI Symbol;Acc:MGI:1922066]	-
ENSMUSG00000006007	0.00416471765833405	0.006039134472650575	0.0	0.0	0.0166588706333362	0.0	0.0241565378906023	0.0	0.0	0.0	Pdc	1	150195168	150209657	+	3350	protein_coding	phosducin [Source:MGI Symbol;Acc:MGI:98090]	-
ENSMUSG00000006010	7.907697374634722	7.324369171418873	8.58684029848965	6.84200421891573	8.53442068824169	7.66752429289182	7.59899871814739	6.34676339012593	7.08501484154586	8.26669973585631	Odr4	1	150237056	150268831	-	4100	protein_coding	odr4 GPCR localization factor homolog [Source:MGI Symbol;Acc:MGI:2385108]	-
ENSMUSG00000006014	4.409597199295078	3.3543967610763055	3.87411478340052	2.71107877450877	7.62785554291602	3.425339696355	2.26890846542573	3.37123249712288	5.60050026197615	2.17694581978046	Prg4	1	150325163	150341916	-	4280	protein_coding	proteoglycan 4 (megakaryocyte stimulating factor, articular superficial zone protein) [Source:MGI Symbol;Acc:MGI:1891344]	-
ENSMUSG00000006019	3.789114122126665	4.171613619869185	3.69869995703318	2.52467736181409	5.4034402516636	3.52963891799579	3.48629930000794	5.07723538918752	3.52483875886976	4.59808103141152	Dhx34	7	15931072	15955962	-	4596	protein_coding	DEAH (Asp-Glu-Ala-His) box polypeptide 34 [Source:MGI Symbol;Acc:MGI:1918973]	-
ENSMUSG00000006021	3.42943080244505	3.1135203265511477	3.43374875133386	2.84331064279586	3.32404552760058	4.1166182880499	2.71282041800478	4.09534689088919	2.6752525361212	2.97066146118942	Kptn	7	15853820	15861441	+	3341	protein_coding	kaptin [Source:MGI Symbol;Acc:MGI:1890380]	-
ENSMUSG00000006024	42.77924696627178	50.68288978618222	44.973831443465	44.8440754594605	37.7059852398963	43.5930957222653	59.1008904770672	44.7477272652153	48.5038714747848	50.3790699276616	Napa	7	15832383	15851900	+	3786	protein_coding	N-ethylmaleimide sensitive fusion protein attachment protein alpha [Source:MGI Symbol;Acc:MGI:104563]	-
ENSMUSG00000006050	28.88752138994515	28.47669405831183	24.2521738671262	47.1099105758923	21.5735664079406	22.6144347088215	32.348455533758	21.2205392341328	32.5785416582495	27.759239807107	Sra1	18	36799734	36803868	-	2279	protein_coding	steroid receptor RNA activator 1 [Source:MGI Symbol;Acc:MGI:1344414]	-
ENSMUSG00000006056	0.015770078126762625	0.18245075207188777	0.0286526649921362	0.0	0.0344276475149143	0.0	0.0	0.0	0.313289310862435	0.416513697425116	Calcoco2	11	95990152	96002790	-	1621	protein_coding	calcium binding and coiled-coil domain 2 [Source:MGI Symbol;Acc:MGI:1343177]	-
ENSMUSG00000006057	15.188956565754847	11.293489667630482	10.6564755977583	30.138273877018	8.66875127897779	11.2923255092653	12.8009487586204	8.34647946777293	13.0165521964817	11.0099782476469	Atp5g1	11	95959678	95966496	-	4912	protein_coding	ATP synthase, H+ transporting, mitochondrial F0 complex, subunit C1 (subunit 9) [Source:MGI Symbol;Acc:MGI:107653]	-
ENSMUSG00000006058	22.73475705217055	22.827964470484975	24.047110330154	22.4345338186372	18.6371504145605	25.8202336453305	24.8184288335517	21.2066343887904	20.4692375333485	24.8175571262493	Snf8	11	95925711	95938256	+	2677	protein_coding	SNF8, ESCRT-II complex subunit, homolog (S. cerevisiae) [Source:MGI Symbol;Acc:MGI:1343161]	-
ENSMUSG00000006095	42.747128247624076	49.65740434172693	52.469129717212	42.7981123818446	36.7661968034621	38.9550740879776	51.0687973366859	43.5440249669033	49.5163532530276	54.5004418102909	Tbcb	7	29923556	29931697	-	1442	protein_coding	tubulin folding cofactor B [Source:MGI Symbol;Acc:MGI:1913661]	-
ENSMUSG00000006127	24.265540774237223	27.92852837606725	25.2501310110536	27.2027437290595	24.2305425520441	20.3787458047917	28.213343341696	28.2215704825007	29.7364171985589	25.5427824815134	Inpp5k	11	75521814	75539697	+	5728	protein_coding	inositol polyphosphate 5-phosphatase K [Source:MGI Symbol;Acc:MGI:1194899]	-
ENSMUSG00000006134	8.816669434800403	9.53283805145429	9.88427722307956	8.62374788004948	10.6035925274823	6.15506010859027	10.1115377267188	9.56214690391583	9.86071581667868	8.59695175850385	Crkl	16	17269851	17305298	+	5042	protein_coding	v-crk avian sarcoma virus CT10 oncogene homolog-like [Source:MGI Symbol;Acc:MGI:104686]	-
ENSMUSG00000006143	1.2078894590095737	0.3278548892513325	0.0356454105542999	0.636082510409908	3.81185132719047	0.347978587883617	0.558955961167812	0.0	0.389748252423643	0.362715343413875	Upk3bl	5	136083346	136093180	+	1303	protein_coding	uroplakin 3B-like [Source:MGI Symbol;Acc:MGI:1916915]	-
ENSMUSG00000006154	9.166172779908727	10.495566536279382	11.0112960572687	8.5767216570329	8.92212790588428	8.15454549944903	5.80521306116851	14.1862011985029	7.67315903399772	14.3176928514484	Eps8l1	7	4463673	4483486	+	6036	protein_coding	EPS8-like 1 [Source:MGI Symbol;Acc:MGI:1914675]	-
ENSMUSG00000006169	14.519151481644524	15.458140801601173	13.7495392351187	17.0696344413011	15.3305193392689	11.9269129108894	18.1915938371806	15.0686193348456	16.7451377104176	11.8272123239609	Clint1	11	45742791	45801452	+	7033	protein_coding	clathrin interactor 1 [Source:MGI Symbol;Acc:MGI:2144243]	-
ENSMUSG00000006179	0.21739842508354298	0.22156704968823498	0.122138577450342	0.289587795108739	0.373560139949063	0.0843071878260279	0.154768160523103	0.61851459895939	0.0	0.112985439270447	Prss16	13	22186343	22193912	-	4183	protein_coding	protease, serine 16 (thymus) [Source:MGI Symbol;Acc:MGI:1859181]	-
ENSMUSG00000006191	0.6958249307151354	0.5896367017636728	0.428207239187891	1.04606283738191	0.71072554960022	0.59830409669052	0.531107880491873	0.563671969985386	0.583270333756364	0.680496622821068	Cdkal1	13	29375729	30039657	-	12799	protein_coding	CDK5 regulatory subunit associated protein 1-like 1 [Source:MGI Symbol;Acc:MGI:1921765]	-
ENSMUSG00000006200	0.0	0.0	0.0	0.0	0.0	0.0	0.0	0.0	0.0	0.0	Rhox6	X	36915787	36918734	+	1010	protein_coding	reproductive homeobox 6 [Source:MGI Symbol;Acc:MGI:1202888]	Homeobox
ENSMUSG00000006204	0.017920148500352135	0.0405018718953558	0.0656159106041388	0.0	0.00606468339726974	0.0	0.0527653131494355	0.0486625380498892	0.0165564651024128	0.0440231712796857	Cdcp3	7	130776131	130908180	+	9202	protein_coding	CUB domain containing protein 3 [Source:MGI Symbol;Acc:MGI:1918645]	-
ENSMUSG00000006205	23.206096180561378	15.211688343762575	29.2485389105364	25.8873362127327	21.1869703950997	16.5015392038767	17.56781910679	10.1099423007225	21.2556296406443	11.9133623268935	Htra1	7	130537841	130587390	+	2879	protein_coding	HtrA serine peptidase 1 [Source:MGI Symbol;Acc:MGI:1929076]	-
ENSMUSG00000006215	9.715256013461326	10.40040031788493	9.52399951303608	11.2973206107229	9.78821441907139	8.25148951101494	12.6907496454936	7.2636532865175	12.312908293359	9.33429004616962	Zbtb17	4	141171965	141195241	+	3877	protein_coding	zinc finger and BTB domain containing 17 [Source:MGI Symbol;Acc:MGI:107410]	ZBTB
ENSMUSG00000006216	0.10036416552075365	0.18931653203296925	0.211198044496791	0.169111510113061	0.0211471074731626	0.0	0.0	0.603316306863819	0.153949821268058	0.0	Clcnkb	4	141131664	141143325	-	2639	protein_coding	chloride channel, voltage-sensitive Kb [Source:MGI Symbol;Acc:MGI:1930643]	-
ENSMUSG00000006218	0.876257395126235	0.857141618274577	0.29170532419419	1.55717123233903	0.0389443242300601	1.61720869974166	1.35532843433665	1.31938603203327	0.0	0.753852006728388	Fam131c	4	141095531	141111486	+	1433	protein_coding	family with sequence similarity 131, member C [Source:MGI Symbol;Acc:MGI:2685539]	-
ENSMUSG00000006219	14.451107345995549	18.29212171927245	14.8289466551617	15.1055242347164	12.1581349202709	15.7118235738332	15.3242529126966	14.623897599954	25.5117383293926	17.7085980350466	Fblim1	4	141303373	141333407	-	4457	protein_coding	filamin binding LIM protein 1 [Source:MGI Symbol;Acc:MGI:1921452]	-
ENSMUSG00000006221	16.947879678554003	12.758515541699918	6.67587433766579	42.8487281187407	7.29585136043581	10.9710648973737	6.42952994776955	4.67180673067376	33.544347000677	6.38837848767936	Hspb7	4	141148090	141152622	+	2769	protein_coding	heat shock protein family, member 7 (cardiovascular) [Source:MGI Symbol;Acc:MGI:1352494]	-
ENSMUSG00000006235	2.522474167603085	1.8914628756076723	2.19503327074497	3.33359682680386	2.10434451816275	2.45692205470076	3.13281998435438	1.05062802947731	1.68514681809595	1.69725667050305	Epor	9	21870193	21874802	-	1989	protein_coding	erythropoietin receptor [Source:MGI Symbol;Acc:MGI:95408]	-
ENSMUSG00000006241	0.6279147143242488	0.9986196418669389	0.702114983245231	0.0584104803597104	0.920320567283711	0.830812826408343	0.889686507743666	1.98289625575161	0.255898383050301	0.865997420922178	Ccdc159	9	21838767	21847168	+	2183	protein_coding	coiled-coil domain containing 159 [Source:MGI Symbol;Acc:MGI:1914369]	-
ENSMUSG00000006262	5.759381190499511	5.819745968681479	6.3244129909041	6.54811286494321	3.8311080658265	6.33389084032423	6.13137057156101	5.48417527882235	6.50299872179814	5.16043930254442	Mob1b	5	88868714	88912079	+	15033	protein_coding	MOB kinase activator 1B [Source:MGI Symbol;Acc:MGI:1915723]	-
ENSMUSG00000006269	0.8459114969928685	0.6721013186519283	0.551287477178074	1.22242029268669	0.0	1.60993821810671	1.0713570673691	0.624631543595562	0.776658575321536	0.215758088321515	Atp6v1b1	6	83719972	83735837	+	4381	protein_coding	ATPase, H+ transporting, lysosomal V1 subunit B1 [Source:MGI Symbol;Acc:MGI:103285]	-
ENSMUSG00000006270	0.0624521224503985	0.0	0.0	0.0	0.249808489801594	0.0	0.0	0.0	0.0	0.0	Vax1	19	59154619	59158488	-	1117	protein_coding	ventral anterior homeobox 1 [Source:MGI Symbol;Acc:MGI:1277163]	Homeobox
ENSMUSG00000006273	36.76832258059985	39.902166746042674	39.932152488638	34.3592191130616	33.2949746668436	39.4869440538562	40.8969503456665	39.7944145061922	35.3526937973472	43.5646083349648	Atp6v1b2	8	69541298	69566363	+	5305	protein_coding	ATPase, H+ transporting, lysosomal V1 subunit B2 [Source:MGI Symbol;Acc:MGI:109618]	-
ENSMUSG00000006276	10.380407495964779	9.45363710741223	8.12580480393322	10.6999479837628	11.138255877156	11.5576213190071	8.75410135176352	9.85644459786865	8.82449844599015	10.3795040340266	Eps15l1	8	73094843	73175304	-	6739	protein_coding	epidermal growth factor receptor pathway substrate 15-like 1 [Source:MGI Symbol;Acc:MGI:104582]	-
ENSMUSG00000006281	4.4161369337052525	5.209879347044964	3.77179333746868	2.84525520343754	6.12432874715301	4.92317044676178	4.36423405076245	6.83295679031372	4.74509535722992	4.89723118987377	Tep1	14	51061516	51108017	-	9568	protein_coding	telomerase associated protein 1 [Source:MGI Symbol;Acc:MGI:109573]	-
ENSMUSG00000006288	14.922828059236876	14.370160911264724	13.3796385766514	13.1587891717814	17.0785184446163	16.0743660438984	13.2186476959055	18.5555198989963	11.30619890484	14.4002771453171	Ttc5	14	51002872	51022976	-	4065	protein_coding	tetratricopeptide repeat domain 5 [Source:MGI Symbol;Acc:MGI:2683584]	-
ENSMUSG00000006289	6.525421140623335	7.402924991366607	6.77905906458989	6.72057985861837	7.24034434175405	5.36170129753103	8.02189996867831	7.58474878261099	7.1342892200537	6.87076199412343	Osgep	14	51143935	51162350	-	4933	protein_coding	O-sialoglycoprotein endopeptidase [Source:MGI Symbol;Acc:MGI:1913496]	-
ENSMUSG00000006299	46.7584770845581	59.789334480742475	52.7856165160073	44.5068435224621	42.0571447414945	47.6843035582685	73.9037771272553	55.4812851140951	52.0178215164882	57.7544541651313	Aamp	1	74318999	74323897	-	3458	protein_coding	angio-associated migratory protein [Source:MGI Symbol;Acc:MGI:107809]	-
ENSMUSG00000006301	21.870557401868822	22.825039023033078	26.4315323118752	24.783833514292	14.6847174790112	21.5821463022969	20.1240238001986	20.5637734796213	26.8142487314726	23.7981100808398	Tmbim1	1	74327406	74344781	-	12659	protein_coding	transmembrane BAX inhibitor motif containing 1 [Source:MGI Symbol;Acc:MGI:1916910]	-
ENSMUSG00000006304	100.83241968379073	81.1964616335209	105.000333448378	98.3138456689994	120.86530978123	79.1501898365555	80.0486828766867	69.6762172000641	109.437072469748	65.6238739875848	Arpc2	1	74275243	74307368	+	2033	protein_coding	actin related protein 2/3 complex, subunit 2 [Source:MGI Symbol;Acc:MGI:1923959]	-
ENSMUSG00000006307	17.390636784158552	17.489602001105226	15.7594912634988	18.2375555349263	16.3187838516489	19.2467164865602	17.5409291394036	17.5043776487429	18.5545431118745	16.3585581043999	Kmt2b	7	30268283	30288151	-	9596	protein_coding	lysine (K)-specific methyltransferase 2B [Source:MGI Symbol;Acc:MGI:109565]	-
ENSMUSG00000006310	2.77198210328167	2.235888693574892	1.61585470347252	0.513935403877749	7.05581270821362	1.90232559756279	1.99135142645058	2.65977829948711	0.969575255870187	3.32284979249169	Zbtb32	7	30289106	30298334	-	2357	protein_coding	zinc finger and BTB domain containing 32 [Source:MGI Symbol;Acc:MGI:1891838]	ZBTB
ENSMUSG00000006311	0.0	0.0	0.0	0.0	0.0	0.0	0.0	0.0	0.0	0.0	Etv2	7	30333041	30335277	-	1048	protein_coding	ets variant 2 [Source:MGI Symbol;Acc:MGI:99253]	ETS
ENSMUSG00000006313	3.0582095012322976	4.14536964602879	2.18992258043697	3.90336975383412	1.88511358046478	4.25443209019332	6.32132907432826	4.23668102989637	4.5030322720907	1.52043620779983	Upk1a	7	30302517	30312272	-	1421	protein_coding	uroplakin 1A [Source:MGI Symbol;Acc:MGI:98911]	-
ENSMUSG00000006315	55.64040525649278	52.193008710257324	56.1361363451687	57.792337794177	52.545104139294	56.0880427473314	58.6556366532511	45.1909074626729	44.5731803559546	60.3523103691507	Tmem147	7	30427126	30428965	-	1112	protein_coding	transmembrane protein 147 [Source:MGI Symbol;Acc:MGI:1915011]	-
ENSMUSG00000006333	300.02911726207026	282.9941623819205	285.526692363095	283.71245289674	395.93914631707	234.938177471376	317.633090697816	258.440569401249	296.811684403807	259.09130502481	Rps9	7	3706992	3709896	+	2522	protein_coding	ribosomal protein S9 [Source:MGI Symbol;Acc:MGI:1924096]	-
ENSMUSG00000006335	21.12569818495675	24.092829687341926	22.8169211255863	24.047487767376	17.7969724946727	19.841411352192	22.5725850522301	22.2467079792338	29.5148790249616	22.0371466929422	Tfpt	7	3623323	3632928	-	1201	protein_coding	TCF3 (E2A) fusion partner [Source:MGI Symbol;Acc:MGI:1916964]	-
ENSMUSG00000006342	3.6297005964769626	3.3164824772816477	2.73132050374237	2.20868986264985	4.84149943326332	4.73729258625231	3.93431590186243	4.41781549138604	1.67063007099286	3.24316844488526	Susd2	10	75472540	75479842	-	3435	protein_coding	sushi domain containing 2 [Source:MGI Symbol;Acc:MGI:1918983]	-
ENSMUSG00000006344	3.5014171001526426	3.26763100425096	2.52543099031161	4.64005774125986	3.59043389612607	3.24974577291303	3.96286331656875	2.96579260615189	2.81276877936215	3.32909931492105	Ggt5	10	75425174	75453034	+	5922	protein_coding	gamma-glutamyltransferase 5 [Source:MGI Symbol;Acc:MGI:1346063]	-
ENSMUSG00000006345	2.964395599047954	2.7351358595145623	0.626360192847735	3.8690393250405	0.981657284462201	6.38052559384138	3.53495628498802	3.26738848921	2.15881225657171	1.97938640728852	Ggt1	10	75397438	75422034	+	3411	protein_coding	gamma-glutamyltransferase 1 [Source:MGI Symbol;Acc:MGI:95706]	-
ENSMUSG00000006356	247.3644383437545	276.100796989526	330.100514410532	212.982532472663	180.555887602574	265.818818889249	263.052498519481	291.867619974498	296.721007896322	252.762061567803	Crip2	12	113103856	113109126	+	2099	protein_coding	cysteine rich protein 2 [Source:MGI Symbol;Acc:MGI:1915587]	-
ENSMUSG00000006360	50.3433296912828	64.39096274389092	59.157498570764	39.2317193664962	53.775638121852	49.208462706019	89.4072668730399	54.2283039820016	56.7758416202855	57.1524385002367	Crip1	12	113109936	113117499	+	2280	protein_coding	cysteine-rich protein 1 (intestinal) [Source:MGI Symbol;Acc:MGI:88501]	-
ENSMUSG00000006362	6.64063864454628	6.031576264928624	6.98936129700686	5.42142457787988	7.23834196239583	6.91342674090255	4.33955051572309	7.41597009658797	7.3874539950072	4.98333045239624	Cbfa2t3	8	123351880	123425848	-	8373	protein_coding	CBFA2/RUNX1 translocation partner 3 [Source:MGI Symbol;Acc:MGI:1338013]	-
ENSMUSG00000006369	7.715293332846436	9.050675866008628	10.0803066654614	5.82377762951853	6.61816350962185	8.33892552678396	9.33743099232896	5.22834854209915	16.3351184051225	5.3018055244839	Fbln1	15	85090150	85170736	+	4368	protein_coding	fibulin 1 [Source:MGI Symbol;Acc:MGI:95487]	-
ENSMUSG00000006373	145.4089337456523	144.8386625250425	157.145950032312	152.881631695807	99.1727597477282	172.435393506762	173.571293969413	156.766286257126	116.85561390608	132.161455967551	Pgrmc1	X	35861859	35869732	+	1857	protein_coding	progesterone receptor membrane component 1 [Source:MGI Symbol;Acc:MGI:1858305]	-
ENSMUSG00000006378	1.146725329057832	0.965962421418644	1.30531878640979	1.20342985279701	0.725681088620789	1.35247158840374	1.52751597609408	0.166962220408307	0.979896424235249	1.18947506493694	Gcat	15	78915074	78922553	+	2384	protein_coding	glycine C-acetyltransferase (2-amino-3-ketobutyrate-coenzyme A ligase) [Source:MGI Symbol;Acc:MGI:1349389]	-
ENSMUSG00000006386	15.998949352808301	18.679258895146624	20.6897476506321	15.8846384025935	13.0516877582952	14.3697235997124	16.7447563423556	22.7760988555548	24.0341171388976	11.1620632437785	Tek	4	94627526	94763213	+	4712	protein_coding	TEK receptor tyrosine kinase [Source:MGI Symbol;Acc:MGI:98664]	-
ENSMUSG00000006389	2.23548943205241	1.8355679824139624	2.31125745879673	2.16221527938217	2.60020945907651	1.86827553095423	1.05163248154492	1.24583980756018	1.77060592772998	3.27419371282077	Mpl	4	118299612	118314710	-	3155	protein_coding	myeloproliferative leukemia virus oncogene [Source:MGI Symbol;Acc:MGI:97076]	-
ENSMUSG00000006390	81.47250483589373	65.5272271312999	84.423984267576	61.2759365367111	93.2918144332275	86.8982841060603	61.9549621552646	60.413864624485	62.3904169944577	77.3496647509923	Elovl1	4	118285290	118290150	+	2726	protein_coding	elongation of very long chain fatty acids (FEN1/Elo2, SUR4/Elo3, yeast)-like 1 [Source:MGI Symbol;Acc:MGI:1858959]	-
ENSMUSG00000006392	18.410128918627752	19.019840092217997	20.2746486629294	16.6132758222166	17.4804343966596	19.2721567927054	20.3861539026122	17.9720559756535	18.5977450258547	19.1234054647516	Med8	4	118266534	118272979	+	3001	protein_coding	mediator complex subunit 8 [Source:MGI Symbol;Acc:MGI:1915269]	-
ENSMUSG00000006395	10.670643208166457	12.548468820557801	12.321112898153	8.28324865673293	11.9749301397349	10.103281138045	9.9278012331296	13.3565241363665	12.3914360976648	14.5181138150703	Hyi	4	118217187	118219941	+	2209	protein_coding	hydroxypyruvate isomerase (putative) [Source:MGI Symbol;Acc:MGI:1915430]	-
ENSMUSG00000006398	3.520906484688475	2.2495369161130974	3.53068936467874	1.87715586841237	5.73607365704594	2.93970704861685	4.54874850268702	1.54484743979507	1.38650645708289	1.51804526488741	Cdc20	4	118290098	118294549	-	1868	protein_coding	cell division cycle 20 [Source:MGI Symbol;Acc:MGI:1859866]	-
ENSMUSG00000006403	1.3247246622581679	2.054818412947191	1.69947831841923	2.34607940921714	0.394479285891266	0.858861635505035	2.42268479800968	0.0310320634189245	3.63196754013211	2.13358925022805	Adamts4	1	171077990	171088206	+	4810	protein_coding	a disintegrin-like and metallopeptidase (reprolysin type) with thrombospondin type 1 motif, 4 [Source:MGI Symbol;Acc:MGI:1339949]	-
ENSMUSG00000006411	5.230207393902988	6.213899446889755	5.96383116578578	4.23785498901317	4.29057084544654	6.42857257536646	5.85438145327904	5.9636623104838	5.34142384745742	7.69613017633876	Nectin4	1	171197667	171216166	+	3746	protein_coding	nectin cell adhesion molecule 4 [Source:MGI Symbol;Acc:MGI:1918990]	-
ENSMUSG00000006412	22.4674671592565	27.183566640409126	23.8584099651479	24.5211689663938	16.1054383539065	25.3848513515778	31.5425521217376	24.2737381978231	26.2179645280334	26.7000117140424	Pfdn2	1	171173238	171186822	+	1937	protein_coding	prefoldin 2 [Source:MGI Symbol;Acc:MGI:1276111]	-
ENSMUSG00000006418	28.92865756313725	27.450468665295325	27.6378432641981	30.1677599608006	36.0518610356954	21.8571659918549	24.2580299002142	25.841035384732	28.5396293475716	31.1631800286635	Rnf114	2	167334565	167358093	+	3356	protein_coding	ring finger protein 114 [Source:MGI Symbol;Acc:MGI:1933159]	-
ENSMUSG00000006423	4.910679027225335	4.685544728130675	4.7421935915689	3.81293607958041	6.20163708417064	4.88594935358139	3.84783322771171	5.14034036501147	4.81574284654145	4.93826247325807	Steep1	X	36087390	36137764	-	7424	protein_coding	STING1 ER exit protein 1 [Source:MGI Symbol;Acc:MGI:1924894]	-
ENSMUSG00000006435	2.317265762866584	1.6128453732007977	0.618514426876512	6.00438728287479	0.681883893373034	1.964277448342	2.25530664367162	1.45493684489249	1.52687248856197	1.21426551567711	Neurl1a	19	47167259	47247880	+	7284	protein_coding	neuralized E3 ubiquitin protein ligase 1A [Source:MGI Symbol;Acc:MGI:1334263]	-
ENSMUSG00000006442	19.018727591289252	19.128414165613798	19.2580851021536	22.0092443405681	17.4157605342191	17.3918203882162	26.16505053135	20.567782521318	15.3400670990974	14.4407565106898	Srm	4	148675960	148679450	+	1599	protein_coding	spermidine synthase [Source:MGI Symbol;Acc:MGI:102690]	-
ENSMUSG00000006445	39.346118292518774	42.45931395740635	45.7603105755506	53.3610855350844	16.6681374419897	41.5949396174504	67.0214719479347	27.762166518145	42.5374694894062	32.5161478741395	Epha2	4	141028551	141056695	+	4674	protein_coding	Eph receptor A2 [Source:MGI Symbol;Acc:MGI:95278]	-
ENSMUSG00000006456	9.22092852786557	8.346500216944618	9.30107275514421	8.7724325192306	9.91969707213937	8.8905117649481	6.7678464021126	10.0145733256979	6.20840058951477	10.3951805504532	Rbm14	19	4850597	4861662	-	3910	protein_coding	RNA binding motif protein 14 [Source:MGI Symbol;Acc:MGI:1929092]	-
ENSMUSG00000006457	86.67873077238258	6.302054048791669	0.512330588925228	345.235405915894	0.480930856787971	0.486255727923164	0.223162776790121	0.308716080754967	24.3505061811457	0.32583115647589	Actn3	19	4911244	4927937	-	2901	protein_coding	actinin alpha 3 [Source:MGI Symbol;Acc:MGI:99678]	-
ENSMUSG00000006462	1.3775999667053587	1.3662230781346827	1.78520975177844	2.46097802865746	0.320836495032632	0.943375591352903	1.63497066981318	0.637462196315817	2.36069773871495	0.831761707694784	A530013C23Rik	2	167532597	167571092	+	6088	lncRNA	RIKEN cDNA A530013C23 gene [Source:MGI Symbol;Acc:MGI:3041178]	-
ENSMUSG00000006463	5.031240593803908	4.635657925460115	4.42797655923397	2.09893133539502	7.82755541778654	5.7704990628001	2.99720007161176	6.7909421088158	2.80392858841527	5.95056093299763	Zdhhc24	19	4928696	4935425	+	2916	protein_coding	zinc finger, DHHC domain containing 24 [Source:MGI Symbol;Acc:MGI:1917855]	-
ENSMUSG00000006464	1.595057810712032	1.938834996808855	2.1909618351206	1.76958865957635	0.916303009425488	1.50337773872569	2.18287088874618	2.39891248660672	1.39633380614529	1.77722280573723	Bbs1	19	4936906	4956656	-	7674	protein_coding	Bardet-Biedl syndrome 1 (human) [Source:MGI Symbol;Acc:MGI:1277215]	-
ENSMUSG00000006469	0.0	0.03165059903414475	0.0	0.0	0.0	0.0	0.0	0.126602396136579	0.0	0.0	Slc34a3	2	25118910	25124376	-	2358	protein_coding	solute carrier family 34 (sodium phosphate), member 3 [Source:MGI Symbol;Acc:MGI:2159410]	-
ENSMUSG00000006471	2.9279957720185523	2.826627708990185	2.34020825466363	2.55675736060908	2.86926563607589	3.94575183672561	2.44090741050542	3.76038407568448	2.83730048274225	2.26791886702859	Ndor1	2	25134833	25146034	-	5835	protein_coding	NADPH dependent diflavin oxidoreductase 1 [Source:MGI Symbol;Acc:MGI:1926047]	-
ENSMUSG00000006476	12.240523247228476	12.926923058130175	13.0534425356004	11.1727581148348	11.6265034628492	13.1093888756295	10.7271112857134	14.6032605793643	11.9803406599009	14.3969797075421	Nsmf	2	24944367	24952893	+	4896	protein_coding	NMDA receptor synaptonuclear signaling and neuronal migration factor [Source:MGI Symbol;Acc:MGI:1861755]	-
ENSMUSG00000006488	0.0	0.0	0.0	0.0	0.0	0.0	0.0	0.0	0.0	0.0	Prl7a1	13	27817349	27826476	-	1621	protein_coding	prolactin family 7, subfamily a, member 1 [Source:MGI Symbol;Acc:MGI:1206572]	-
ENSMUSG00000006490	0.0	0.0	0.0	0.0	0.0	0.0	0.0	0.0	0.0	0.0	Prl8a9	13	27741978	27748589	-	942	protein_coding	prolactin family8, subfamily a, member 9 [Source:MGI Symbol;Acc:MGI:1914560]	-
ENSMUSG00000006494	4.992357530242092	4.065302438211792	4.35860111391496	5.50756992133735	6.32754403654947	3.77571504916659	3.49538488875973	4.3493025252011	4.40665036268035	4.00987197620599	Pdk1	2	71703568	71734202	+	7779	protein_coding	pyruvate dehydrogenase kinase, isoenzyme 1 [Source:MGI Symbol;Acc:MGI:1926119]	-
ENSMUSG00000006498	30.335442789690052	29.79956867004885	30.5328359432952	31.0704938422281	33.3901405778636	26.3483007953733	24.9943722427573	29.4224769902398	33.1168678957521	31.6645575514462	Ptbp1	10	79690261	79700605	+	4740	protein_coding	polypyrimidine tract binding protein 1 [Source:MGI Symbol;Acc:MGI:97791]	-
ENSMUSG00000006517	10.941119527440767	9.83905370688759	10.7183007582122	7.16772631325357	13.6290889436476	12.2493620946497	7.40029495895535	11.4283349639997	5.70946596760481	14.8181189369905	Mvd	8	123160340	123170161	-	1859	protein_coding	mevalonate (diphospho) decarboxylase [Source:MGI Symbol;Acc:MGI:2179327]	-
ENSMUSG00000006519	97.51793338313928	96.01909840189943	91.9978885098518	79.6477776975802	140.941420996418	77.4846463287071	110.677165685783	81.9827889884779	88.0292005011858	103.387238432151	Cyba	8	123151515	123159669	-	1039	protein_coding	cytochrome b-245, alpha polypeptide [Source:MGI Symbol;Acc:MGI:1316658]	-
ENSMUSG00000006522	0.4011307400814833	0.32460179920138765	0.204270346134152	0.0876237483680922	0.966425136659043	0.346203729164646	0.355907210262859	0.0410291987479457	0.474618666269166	0.42685212152558	Itih3	14	30630529	30645717	-	3638	protein_coding	inter-alpha trypsin inhibitor, heavy chain 3 [Source:MGI Symbol;Acc:MGI:96620]	-
ENSMUSG00000006526	12.40070334819985	12.656054099644775	15.2157934575353	11.0643202108336	10.4910402635888	12.8316594608417	11.9846775903375	11.8170363095405	11.5143445943608	15.3081579043403	Stimate	14	30547547	30599167	+	4362	protein_coding	STIM activating enhancer [Source:MGI Symbol;Acc:MGI:1921500]	-
ENSMUSG00000006527	3.10691426835851	2.8820836492724027	3.03294281035898	3.52841366115946	2.68148603658627	3.18481456532933	3.37302126850369	2.25241449548861	3.03399858771022	2.86890024538709	Sfmbt1	14	30436806	30544678	+	8637	protein_coding	Scm-like with four mbt domains 1 [Source:MGI Symbol;Acc:MGI:1859609]	-
ENSMUSG00000006529	0.44420793883200627	0.9276280693801672	0.564178195593716	0.0774431087915261	0.660941830624163	0.47426862031862	0.540642831016516	0.982100883482815	1.44965519141672	0.738113371604618	Itih1	14	30651137	30665246	-	3293	protein_coding	inter-alpha trypsin inhibitor, heavy chain 1 [Source:MGI Symbol;Acc:MGI:96618]	-
ENSMUSG00000006538	0.779891999428157	0.7096424041125455	0.579050806491339	0.292838107078981	0.677449808071528	1.57022927607078	0.292050006977918	1.06104271958954	0.466521497422054	1.01895539246067	Ihh	1	74984474	74990831	-	3048	protein_coding	Indian hedgehog [Source:MGI Symbol;Acc:MGI:96533]	-
ENSMUSG00000006542	3.0987941851459175	2.313263531753311	2.29580840068169	4.19030948225285	1.1064440014618	4.80261485618733	2.8571896391519	3.40526749152152	2.16543155205207	0.825165444287753	Prkag3	1	74778081	74788380	-	3682	protein_coding	protein kinase, AMP-activated, gamma 3 non-catalytic subunit [Source:MGI Symbol;Acc:MGI:1891343]	-
ENSMUSG00000006546	0.0	0.10465908542122626	0.0	0.0	0.0	0.0	0.135665384632888	0.0	0.0	0.282970957052017	Cryba2	1	74929093	74932302	-	1193	protein_coding	crystallin, beta A2 [Source:MGI Symbol;Acc:MGI:104336]	-
ENSMUSG00000006567	12.810414907142988	15.754195897422235	12.5450529140827	11.1044518895008	9.53140932616175	18.0607454988267	8.29770577857898	21.4775272316902	9.71184341733376	23.529707162086	Atp7b	8	22482801	22550321	-	6505	protein_coding	ATPase, Cu++ transporting, beta polypeptide [Source:MGI Symbol;Acc:MGI:103297]	-
ENSMUSG00000006570	0.0	0.0	0.0	0.0	0.0	0.0	0.0	0.0	0.0	0.0	Defb2	8	22329942	22333498	+	305	protein_coding	defensin beta 2 [Source:MGI Symbol;Acc:MGI:1338754]	-
ENSMUSG00000006574	1.516244221612519	1.2281587423651685	1.31047717305477	0.521406986813526	2.00819262429258	2.2249001022892	1.07546230334873	2.04471541157571	0.467243688015954	1.32521356652028	Slc4a1	11	102239650	102257029	-	4891	protein_coding	solute carrier family 4 (anion exchanger), member 1 [Source:MGI Symbol;Acc:MGI:109393]	-
ENSMUSG00000006575	2.09962934505046	2.46405461274888	2.68473814752906	2.57968367160906	2.10629073274602	1.0278048283177	2.50395123289701	2.99442001960441	2.59014947079908	1.76769772769502	Rundc3a	11	102284229	102293381	+	2941	protein_coding	RUN domain containing 3A [Source:MGI Symbol;Acc:MGI:1858752]	-
ENSMUSG00000006576	2.2118298299201173	2.6948169986377053	2.22534476338273	1.33456298130856	2.49863686467558	2.7887747103136	2.57858892077961	2.89884004913588	2.71077410820764	2.59106491642769	Slc4a3	1	75522910	75538816	+	8599	protein_coding	solute carrier family 4 (anion exchanger), member 3 [Source:MGI Symbol;Acc:MGI:109350]	-
ENSMUSG00000006585	4.419453064746158	3.2134939579020774	2.92875861482358	3.51261840798851	9.95287939749638	1.28355583867616	4.79361106994722	1.94899147351786	3.50960853888655	2.60176474925668	Cdt1	8	123294754	123300293	+	3140	protein_coding	chromatin licensing and DNA replication factor 1 [Source:MGI Symbol;Acc:MGI:1914427]	-
ENSMUSG00000006586	0.398606699879301	0.2810520702970183	0.303454006472816	0.328427768792258	0.329556374069453	0.632988650182677	0.213520849428806	0.143781763874675	0.453031537585985	0.313874130298607	Runx1t1	4	13743436	13893649	+	7959	protein_coding	RUNX1 translocation partner 1 [Source:MGI Symbol;Acc:MGI:104793]	-
ENSMUSG00000006587	1.3785585165756205	1.1413519382203732	0.998531295042288	2.27137117944237	1.43974391775823	0.804587674059594	0.596494363146322	1.49753215135264	1.31015742396415	1.16122381441838	Snai3	8	123180947	123187472	-	1628	protein_coding	snail family zinc finger 3 [Source:MGI Symbol;Acc:MGI:1353563]	zf-C2H2
ENSMUSG00000006589	34.57579648478937	42.88249389212635	36.9554621601515	29.4496961778436	32.6549967229003	39.2430308782621	44.6963260214847	44.7638635687149	34.1181758888661	47.9516100894397	Aprt	8	123301374	123303648	-	1615	protein_coding	adenine phosphoribosyl transferase [Source:MGI Symbol;Acc:MGI:88061]	-
ENSMUSG00000006599	17.299234223843875	19.2699172081041	18.7558290189224	19.9127669702967	15.4853804834946	15.0429604226618	24.4888521936885	19.2749602493354	19.1291681484115	14.186688240981	Gtf2h1	7	46445527	46473224	+	2984	protein_coding	general transcription factor II H, polypeptide 1 [Source:MGI Symbol;Acc:MGI:1277216]	-
ENSMUSG00000006611	7.953104263598762	8.608089226530527	9.51804311451539	7.06802787452381	7.62427819467468	7.60206787068117	8.04259873639383	10.405036964225	7.70577685655487	8.27894434894841	Hfe	13	23886017	23894837	-	3572	protein_coding	homeostatic iron regulator [Source:MGI Symbol;Acc:MGI:109191]	-
ENSMUSG00000006638	0.020638763543519276	0.3173157095056235	0.0	0.0	0.0825550541740771	0.0	0.0	0.956821955416838	0.11268682830799	0.199754054297666	Abhd1	5	31107410	31112435	+	1352	protein_coding	abhydrolase domain containing 1 [Source:MGI Symbol;Acc:MGI:1931013]	-
ENSMUSG00000006641	1.6485637718522215	1.3328061076443447	1.62927481666634	0.942507471672465	2.81063656751614	1.21183623155394	0.912452539966999	1.18433987966905	1.11977182700838	2.11466018393295	Slc5a6	5	31193380	31206268	-	3991	protein_coding	solute carrier family 5 (sodium-dependent vitamin transporter), member 6 [Source:MGI Symbol;Acc:MGI:2660847]	-
ENSMUSG00000006642	2.5902061476530127	3.4706003266402448	3.81407624972338	1.02231112600417	2.18293534404516	3.34150187083934	1.57287467314903	5.00448567935221	3.31898665481666	3.98605429924308	Tcf23	5	31126006	31134362	+	4116	protein_coding	transcription factor 23 [Source:MGI Symbol;Acc:MGI:1934960]	bHLH
ENSMUSG00000006649	0.0048153352955154	0.0	0.0	0.0192613411820616	0.0	0.0	0.0	0.0	0.0	0.0	Nphs1	7	30157740	30186648	+	6620	protein_coding	nephrosis 1, nephrin [Source:MGI Symbol;Acc:MGI:1859637]	-
ENSMUSG00000006651	2.3779978483189077	3.3299764516855777	2.70947653682349	1.62715877596024	2.21971030646375	2.95564577402815	3.78201546987935	1.92950108609746	3.73685508735756	3.87153416340794	Aplp1	7	30134407	30144960	-	3017	protein_coding	amyloid beta (A4) precursor-like protein 1 [Source:MGI Symbol;Acc:MGI:88046]	-
ENSMUSG00000006673	8.208571034188076	8.045253739253525	7.63149872542066	8.84905130141117	8.26042660780556	8.09330750211491	9.22893848774519	7.84840519833453	8.1967926417837	6.90687862915068	Qrich1	9	108394005	108437362	+	7918	protein_coding	glutamine-rich 1 [Source:MGI Symbol;Acc:MGI:1916482]	-
ENSMUSG00000006675	2.9931565357581924	2.63235099359315	3.24763594524749	1.62255755577115	2.05152492979426	5.05090771221987	2.03871243945623	3.18481508450828	2.70239815917629	2.6034782912318	P4htm	9	108456061	108474866	-	3890	protein_coding	prolyl 4-hydroxylase, transmembrane (endoplasmic reticulum) [Source:MGI Symbol;Acc:MGI:1921693]	-
ENSMUSG00000006676	27.9795040575482	28.407120485690477	26.7354285040138	29.9598028097915	28.9250514073472	26.2977335090403	29.4740266406555	27.0799076462695	27.1862622557025	29.8882854001344	Usp19	9	108367801	108379536	+	7048	protein_coding	ubiquitin specific peptidase 19 [Source:MGI Symbol;Acc:MGI:1918722]	-
ENSMUSG00000006678	0.34581847665786775	0.16812544496904097	0.237157454652374	0.21702611816393	0.677564073359735	0.251526260455432	0.293836475873433	0.152431411029756	0.0806738638455929	0.145560029127382	Pola1	X	92348373	92675761	-	8813	protein_coding	polymerase (DNA directed), alpha 1 [Source:MGI Symbol;Acc:MGI:99660]	-
ENSMUSG00000006699	153.7101533311235	151.33198575822752	174.77527668142	155.024053783764	146.573910142568	138.467372716742	169.379193258017	144.466566204514	155.742770922833	135.739412647546	Cdc42	4	137047007	137085031	-	2966	protein_coding	cell division cycle 42 [Source:MGI Symbol;Acc:MGI:106211]	-
ENSMUSG00000006705	2.578813355147155	2.3917930132396976	2.34474101879251	2.10585662809619	3.815465264485	2.04919050921492	2.43952113141572	2.21036498456023	2.30737374103595	2.60991219594689	Pknox1	17	31783708	31826667	+	6933	protein_coding	Pbx/knotted 1 homeobox [Source:MGI Symbol;Acc:MGI:1201409]	Homeobox
ENSMUSG00000006711	0.23954409448540573	0.2911203614687625	0.149655323955325	0.265847396678871	0.179818552420109	0.362855104887318	0.0613528445288231	0.58468422749505	0.057753067426991	0.460691306424186	D130043K22Rik	13	25029118	25085253	+	5276	protein_coding	RIKEN cDNA D130043K22 gene [Source:MGI Symbol;Acc:MGI:3036268]	-
ENSMUSG00000006715	3.6950827197506353	5.732345798893687	4.15318912201031	1.43612033946525	5.75214314667106	3.43887827085592	5.91051945862552	6.52075795418546	4.64510746550669	5.85299831725708	Gmnn	13	24935828	24945906	-	1465	protein_coding	geminin [Source:MGI Symbol;Acc:MGI:1927344]	-
ENSMUSG00000006717	19.505585202567023	18.8472087835723	15.8565542578927	31.3633661134682	17.3272406446333	13.4751797942739	16.8592504028162	20.2630197977792	21.2965988638842	16.9699660698096	Acot13	13	25001931	25015523	-	744	protein_coding	acyl-CoA thioesterase 13 [Source:MGI Symbol;Acc:MGI:1914084]	-
ENSMUSG00000006720	0.28920674117037226	0.18134996090922284	0.449519777505435	0.199631492296858	0.206516884737202	0.301158810141994	0.207321268830532	0.0566521396887851	0.0578243066220333	0.403602128495541	Zfp184	13	22129264	22144949	+	3513	protein_coding	zinc finger protein 184 (Kruppel-like) [Source:MGI Symbol;Acc:MGI:1922244]	zf-C2H2
ENSMUSG00000006724	0.21565494079494363	0.7394327956989569	0.108265664224365	0.693528011170734	0.0216811253386465	0.0391449624460289	1.28900562520366	0.715200249503495	0.927294977726353	0.0262303303623198	Cyp27b1	10	126884119	126888875	+	2574	protein_coding	cytochrome P450, family 27, subfamily b, polypeptide 1 [Source:MGI Symbol;Acc:MGI:1098274]	-
ENSMUSG00000006728	23.32999690845005	23.0450621595599	23.1443599115719	17.0327405735172	27.774782787704	25.3681043610071	22.4167318375395	24.3184148324102	22.5238622025373	22.9212397657526	Cdk4	10	126899403	126903789	+	3249	protein_coding	cyclin-dependent kinase 4 [Source:MGI Symbol;Acc:MGI:88357]	-
ENSMUSG00000006731	25.0790268693397	18.115864493086473	14.038677657832	16.741696773755	46.2421117461601	23.2936212996117	15.4866907000739	24.5316517324532	15.6734088917179	16.7717066481009	B4galnt1	10	127001094	127008199	+	3454	protein_coding	beta-1,4-N-acetyl-galactosaminyl transferase 1 [Source:MGI Symbol;Acc:MGI:1342057]	-
ENSMUSG00000006732	4.705457736674035	3.95406717341952	3.03568431060475	4.38631161421561	3.70512308496164	7.69471193691414	4.64890785101391	3.44021433712308	3.61621219098581	4.11093431455528	Mettl1	10	126877283	126882234	+	2907	protein_coding	methyltransferase like 1 [Source:MGI Symbol;Acc:MGI:1339986]	-
ENSMUSG00000006736	17.169631029369725	16.931757546729624	18.1717474778991	16.9490140990696	18.6024055405587	14.9553569999515	14.3545792759409	17.4016811991998	17.1596398506536	18.8111298611242	Tspan31	10	126903149	126906133	-	2193	protein_coding	tetraspanin 31 [Source:MGI Symbol;Acc:MGI:1914375]	-
ENSMUSG00000006740	23.913954491393426	23.07655592712135	26.8864028542047	29.8125305995129	17.9427788311265	21.0141056807296	26.4847184375828	20.3607300253543	24.3453625904778	21.1154126550705	Kif5b	18	6201002	6242174	-	7981	protein_coding	kinesin family member 5B [Source:MGI Symbol;Acc:MGI:1098268]	-
ENSMUSG00000006763	1.4258405232124676	1.4590947707815225	1.32784889343693	1.27036650115501	1.79577677247968	1.30936992577825	1.36209389393049	1.41012819865145	1.30103079693017	1.76312619361398	Saal1	7	46335532	46360104	-	8080	protein_coding	serum amyloid A-like 1 [Source:MGI Symbol;Acc:MGI:1926185]	-
ENSMUSG00000006764	0.07197078074540725	0.0	0.0	0.287883122981629	0.0	0.0	0.0	0.0	0.0	0.0	Tph2	10	114914546	115020927	-	2879	protein_coding	tryptophan hydroxylase 2 [Source:MGI Symbol;Acc:MGI:2651811]	-
ENSMUSG00000006777	5.906239097295072	5.763784667927695	6.08397689470403	5.01077944757363	8.02340175072021	4.50679829618242	5.2225971854858	4.06939740271851	4.05624579000006	9.70689829350641	Krt23	11	99368800	99383963	-	1565	protein_coding	keratin 23 [Source:MGI Symbol;Acc:MGI:2148866]	-
ENSMUSG00000006782	15.115605652260822	9.72059324356296	7.83672040414486	7.62117122863187	37.9716043845205	7.03292659174606	8.69509237592893	11.6627630267846	10.787629707554	7.73688786398431	Cnp	11	100465730	100482555	+	3639	protein_coding	2',3'-cyclic nucleotide 3' phosphodiesterase [Source:MGI Symbol;Acc:MGI:88437]	-
ENSMUSG00000006784	1.685906893172136	1.3887335780163255	1.73029561071512	1.69059238782458	0.962349920595034	2.36038965355381	1.10584834267374	2.2420796235276	0.702237964815042	1.50476838104892	Odad4	11	100436433	100463394	+	6147	protein_coding	outer dynein arm complex subunit 4 [Source:MGI Symbol;Acc:MGI:1921657]	-
ENSMUSG00000006800	6.254804561655229	6.8328007982942145	5.07891546744102	4.93012908327904	6.90104569363599	8.10912800226487	7.12619925049031	6.51701521941892	7.98395743474861	5.70403128851902	Sulf2	2	165915009	165997583	-	5871	protein_coding	sulfatase 2 [Source:MGI Symbol;Acc:MGI:1919293]	-
ENSMUSG00000006818	13.82401186768544	17.519723518709824	14.5491722422374	17.9454382237871	9.55213449969337	13.2493025050239	18.3874990004815	15.9237047968032	18.3082917491216	17.459398528433	Sod2	17	13225733	13258950	+	10008	protein_coding	superoxide dismutase 2, mitochondrial [Source:MGI Symbol;Acc:MGI:98352]	-
ENSMUSG00000006850	5.950847322102651	5.405562674524523	5.3171865690209	4.01905094685586	8.42999287654222	6.03715889599162	2.35818953002817	6.58366341015332	4.22824122552013	8.45215653239647	Tmco6	18	36868092	36875450	+	3363	protein_coding	transmembrane and coiled-coil domains 6 [Source:MGI Symbol;Acc:MGI:1919233]	-
ENSMUSG00000006906	2.37729712283928	2.40471507544424	2.21850115444292	2.39708185407141	2.3712446732594	2.52236080958339	2.64676971603007	2.57220465820287	2.09449499664726	2.30539093089676	Stambp	6	83520193	83549711	-	10426	protein_coding	STAM binding protein [Source:MGI Symbol;Acc:MGI:1917777]	-
ENSMUSG00000006920	11.566344270100775	10.249431763225953	10.4565859771537	10.2745016311608	13.3592275273125	12.1750619447761	7.85314760698921	11.1413171561386	10.6687769308497	11.3344853589263	Ezh1	11	101081941	101117289	-	7440	protein_coding	enhancer of zeste 1 polycomb repressive complex 2 subunit [Source:MGI Symbol;Acc:MGI:1097695]	-
ENSMUSG00000006930	8.047740719004906	11.382361873286229	8.58374803153688	7.46573880426636	5.58664914136269	10.5548268988537	8.33740519123867	13.5946970765916	9.18322845327544	14.4141167720392	Hap1	11	100238153	100246954	-	3766	protein_coding	huntingtin-associated protein 1 [Source:MGI Symbol;Acc:MGI:1261831]	-
ENSMUSG00000006931	9.358749987637594	7.906093152629977	11.5795049054514	7.61079440830221	7.78943703075737	10.4552636060394	7.35676381213797	6.51060669388317	8.76715251668552	8.98984958781325	P3h4	11	100299282	100305662	-	2178	protein_coding	prolyl 3-hydroxylase family member 4 (non-enzymatic) [Source:MGI Symbol;Acc:MGI:1913430]	-
ENSMUSG00000006932	64.77880960638348	58.57585929480042	71.3060143469581	69.1580087458971	52.2708964620977	66.380318870581	59.9919150697437	54.6324696315933	60.7708431756057	58.908209302259	Ctnnb1	9	120758282	120789573	+	5192	protein_coding	catenin (cadherin associated protein), beta 1 [Source:MGI Symbol;Acc:MGI:88276]	-
ENSMUSG00000006941	52.3825575405879	51.19875730005084	59.8636946051257	49.7005950908188	48.0190095020289	51.9469309643782	56.0356525388535	45.243645102537	48.4819803469511	55.0337512118618	Eif1b	9	120321298	120324396	+	1125	protein_coding	eukaryotic translation initiation factor 1B [Source:MGI Symbol;Acc:MGI:1916219]	-
ENSMUSG00000006948	0.0	0.0	0.0	0.0	0.0	0.0	0.0	0.0	0.0	0.0	Klk4	7	43530584	43535228	+	1249	protein_coding	kallikrein related-peptidase 4 (prostase, enamel matrix, prostate) [Source:MGI Symbol;Acc:MGI:1861379]	-
ENSMUSG00000006958	2.1354169377112653	2.3481688342293126	2.68671158880081	1.42628723294461	1.74787703065652	2.68079189844312	2.03022229203616	2.46468039650358	1.73662803135688	3.16114461702063	Chrd	16	20551877	20561134	+	6258	protein_coding	chordin [Source:MGI Symbol;Acc:MGI:1313268]	-
ENSMUSG00000006998	59.37946200927125	62.87132142420735	59.2249379108839	72.7072699441885	46.5474753793475	59.0381648026651	71.8860400533749	59.3779346617124	62.9205891644071	57.300721817335	Psmd2	16	20470402	20482164	+	4038	protein_coding	proteasome (prosome, macropain) 26S subunit, non-ATPase, 2 [Source:MGI Symbol;Acc:MGI:1096584]	-
ENSMUSG00000007021	0.270339006659498	0.3333762278994695	0.784939134876313	0.0	0.296416891761679	0.0	0.234450222888028	0.576588025282575	0.294258989613524	0.228207673813751	Syngr3	17	24904066	24908929	-	2071	protein_coding	synaptogyrin 3 [Source:MGI Symbol;Acc:MGI:1341881]	-
ENSMUSG00000007029	35.0982148465527	27.10792303322375	23.4383193589292	25.6589022340571	64.8032444080519	26.4923933851726	27.3884655616648	26.4477326949135	29.1683130302548	25.4271808460619	Vars	17	35219963	35235298	+	5608	protein_coding	valyl-tRNA synthetase [Source:MGI Symbol;Acc:MGI:90675]	-
ENSMUSG00000007030	0.9519077231916077	0.7354065349483883	1.01227015430368	1.03474443586452	1.04808359525986	0.712532707338371	0.637938712204869	0.865199542343071	0.765354236935322	0.673133648310291	Vwa7	17	35235555	35245717	+	4313	protein_coding	von Willebrand factor A domain containing 7 [Source:MGI Symbol;Acc:MGI:1306798]	-
ENSMUSG00000007033	0.7212080648020762	0.21736868527375297	0.338198810331937	1.52166153699224	0.270908818551826	0.754063093332302	0.261891268393261	0.0603819680602859	0.328700306089325	0.21850119855214	Hspa1l	17	35191679	35198261	+	2472	protein_coding	heat shock protein 1-like [Source:MGI Symbol;Acc:MGI:96231]	-
ENSMUSG00000007034	8.517075149732888	9.057786774499178	6.43258774081649	6.53530126630045	4.39356300524121	16.7068485865734	9.90751836011254	10.6320383092269	5.71159031226872	9.98000011638855	Slc44a4	17	35133442	35149412	+	3112	protein_coding	solute carrier family 44, member 4 [Source:MGI Symbol;Acc:MGI:1917379]	-
ENSMUSG00000007035	1.0558142461826492	0.9825986856128558	0.806878956825237	1.00374383282633	1.09069478739432	1.32193940768471	1.36191990224704	0.999416635299672	0.726013678243441	0.84304452666127	Msh5	17	35247581	35265721	-	5526	protein_coding	mutS homolog 5 [Source:MGI Symbol;Acc:MGI:1329021]	-
ENSMUSG00000007036	25.05635760649895	23.09832422630685	26.6270995440554	25.4822160233997	22.2535609137367	25.862553944804	17.3912068751535	22.1733087929206	25.4236416250841	27.4051396120692	Abhd16a	17	35308239	35321963	+	3220	protein_coding	abhydrolase domain containing 16A [Source:MGI Symbol;Acc:MGI:99476]	-
ENSMUSG00000007038	15.94519145528785	14.20137779653905	14.5198089831982	16.3273017902139	19.3299574315101	13.6036976162292	12.0963879664888	13.5949200416044	14.4203721211489	16.6938310569141	Neu1	17	35150229	35154929	+	3733	protein_coding	neuraminidase 1 [Source:MGI Symbol;Acc:MGI:97305]	-
ENSMUSG00000007039	25.23478160361885	23.898494811514098	37.6699266656061	18.450140064733	18.9177005497207	25.9013591344156	24.3840005826042	23.2688528266468	23.909697406215	24.0314284305904	Ddah2	17	35278011	35281071	+	1593	protein_coding	dimethylarginine dimethylaminohydrolase 2 [Source:MGI Symbol;Acc:MGI:1859016]	-
ENSMUSG00000007041	74.27109695284793	78.55204751563815	71.7730942008129	75.9815476855284	81.0274873906715	68.3022585343789	91.5403879570363	76.3053542522195	79.4085308388118	66.953917014485	Clic1	17	35268942	35277725	+	1799	protein_coding	chloride intracellular channel 1 [Source:MGI Symbol;Acc:MGI:2148924]	-
ENSMUSG00000007050	5.55005204577539	5.166693341163708	6.29201433046063	4.91512517543388	5.22307389067083	5.76999478653622	6.7009101854848	3.63058076991922	5.55854951311112	4.77673289613969	Lsm2	17	35200838	35204867	+	3152	protein_coding	LSM2 homolog, U6 small nuclear RNA and mRNA degradation associated [Source:MGI Symbol;Acc:MGI:90676]	-
ENSMUSG00000007080	0.3262106740852182	0.2811848667010398	0.129016583200702	0.108543525711456	0.855110577267618	0.212172010161097	0.449580010741765	0.178332407461203	0.254831097516563	0.241995951084628	Pole	5	110434172	110485340	+	11160	protein_coding	polymerase (DNA directed), epsilon [Source:MGI Symbol;Acc:MGI:1196391]	-
ENSMUSG00000007097	36.23581427222615	13.06240261159753	11.0340525376764	78.5659926056247	37.64092885807	17.7022830875335	7.89927026546272	10.4981232448548	23.3572672109011	10.4949497251715	Atp1a2	1	172099276	172125631	-	7038	protein_coding	ATPase, Na+/K+ transporting, alpha 2 polypeptide [Source:MGI Symbol;Acc:MGI:88106]	-
ENSMUSG00000007107	0.0592978076689053	0.0230150226181522	0.0633296563297692	0.173861574345852	0.0	0.0	0.0	0.0	0.0	0.0920600904726088	Atp1a4	1	172051080	172085981	-	3667	protein_coding	ATPase, Na+/K+ transporting, alpha 4 polypeptide [Source:MGI Symbol;Acc:MGI:1351335]	-
ENSMUSG00000007122	41.89603746512551	2.9497408058322545	0.452318518243363	166.593126814842	0.228835332123736	0.309869195292912	0.746611601641885	0.484541308022468	10.4639914458749	0.103818867789766	Casq1	1	172037461	172047435	-	1951	protein_coding	calsequestrin 1 [Source:MGI Symbol;Acc:MGI:1309468]	-
ENSMUSG00000007207	4.5083920276644305	5.1491121386952825	4.8257815741838	3.92191539657551	3.7679291042392	5.51794203565921	4.27994773916954	4.38573304395865	5.29557646168139	6.63519130997155	Stx1a	5	135052336	135079954	+	2666	protein_coding	syntaxin 1A (brain) [Source:MGI Symbol;Acc:MGI:109355]	-
ENSMUSG00000007209	0.0	0.0	0.0	0.0	0.0	0.0	0.0	0.0	0.0	0.0	Ceacam9	7	16455854	16460057	+	1411	protein_coding	carcinoembryonic antigen-related cell adhesion molecule 9 [Source:MGI Symbol;Acc:MGI:1347247]	-
ENSMUSG00000007216	1.528211465189156	1.1128009554594365	1.87140925113931	0.946410809777404	1.65685892891875	1.63816687092116	1.3156889098522	0.726860033992433	0.849594252508683	1.55906062548443	Zfp775	6	48578997	48600161	+	4244	protein_coding	zinc finger protein 775 [Source:MGI Symbol;Acc:MGI:2683557]	zf-C2H2
ENSMUSG00000007279	2.3622526814719427	1.4467161232344634	1.93478275986991	2.17992188355227	1.9619199679183	3.37238611454729	0.915831180080744	1.18606294882877	2.33560839936021	1.34936196466813	Scube2	7	109397883	109464886	-	4153	protein_coding	signal peptide, CUB domain, EGF-like 2 [Source:MGI Symbol;Acc:MGI:1928765]	-
ENSMUSG00000007338	10.609210201590994	6.935871015510405	6.90747634151306	8.29223325814511	15.5284472689312	11.7086839377746	5.39208435058087	7.66477630384021	7.20074439197921	7.48587901564133	Mrpl49	19	6103652	6107815	-	1876	protein_coding	mitochondrial ribosomal protein L49 [Source:MGI Symbol;Acc:MGI:108180]	-
ENSMUSG00000007379	0.7090474387425347	0.724712801628302	0.792385314146044	0.79019806672106	0.57776500147842	0.675841372624615	0.578200013814868	0.950404077034048	0.622028663229405	0.748218452434887	Dennd2c	3	103009920	103077085	+	6858	protein_coding	DENN/MADD domain containing 2C [Source:MGI Symbol;Acc:MGI:3036254]	-
ENSMUSG00000007411	10.866105413058875	11.445982327065948	11.2380094307152	11.1735635908722	10.9198038296847	10.1330448009634	11.3210735488437	11.7975160688509	11.5285363334374	11.1368033571318	Mark3	12	111540957	111622655	+	9700	protein_coding	MAP/microtubule affinity regulating kinase 3 [Source:MGI Symbol;Acc:MGI:1341865]	-
ENSMUSG00000007415	10.61012103931783	9.63332979915953	10.87602367404	11.7934585676663	10.0286960771678	9.74230583839722	9.72723737252695	8.47549582389387	10.1738974898797	10.1566885103376	Gatad1	5	3682932	3707185	-	4168	protein_coding	GATA zinc finger domain containing 1 [Source:MGI Symbol;Acc:MGI:1914460]	zf-GATA
ENSMUSG00000007440	0.0	0.0	0.0	0.0	0.0	0.0	0.0	0.0	0.0	0.0	Pcdha10	18	37138256	37320710	+	5359	protein_coding	protocadherin alpha 10 [Source:MGI Symbol;Acc:MGI:1298408]	-
ENSMUSG00000007457	0.0	0.0	0.0	0.0	0.0	0.0	0.0	0.0	0.0	0.0	2310003L06Rik	5	88117318	88120729	+	1603	protein_coding	RIKEN cDNA 2310003L06 gene [Source:MGI Symbol;Acc:MGI:1921498]	-
ENSMUSG00000007458	34.98548148589125	32.01775348606577	33.2807094046358	31.2965384827197	37.6464509248861	37.7182271313234	37.2407499545373	28.2778747687221	33.0036390067314	29.5487502142723	M6pr	6	122285679	122294639	+	4170	protein_coding	mannose-6-phosphate receptor, cation dependent [Source:MGI Symbol;Acc:MGI:96904]	-
ENSMUSG00000007476	14.299213803689806	14.957597114651001	17.2609094460438	17.8626584146558	8.71825830696102	13.3550290470986	17.995723549747	12.912210120732	17.2935045091933	11.6289502789317	Lrrc8a	2	30127727	30153802	+	4308	protein_coding	leucine rich repeat containing 8A VRAC subunit A [Source:MGI Symbol;Acc:MGI:2652847]	-
ENSMUSG00000007480	0.26224923882892226	0.24872579577905252	0.107073188926812	0.27762184126911	0.328782270055981	0.335519655063786	0.538943250581829	0.152934656808429	0.130082472568649	0.172942803157303	Mc5r	18	68470667	68475517	+	3904	protein_coding	melanocortin 5 receptor [Source:MGI Symbol;Acc:MGI:99420]	-
ENSMUSG00000007564	74.7956354027103	80.57957007280311	79.0711660840608	82.2404494211507	58.5722179729113	79.2987081327184	101.327505323381	66.8355984712511	84.223454727077	69.9317217695033	Ppp2r1a	17	21165573	21186178	+	3411	protein_coding	protein phosphatase 2, regulatory subunit A, alpha [Source:MGI Symbol;Acc:MGI:1926334]	-
ENSMUSG00000007570	6.374872899851662	6.88840382205634	7.01345786872989	4.9533990443392	5.9094107826211	7.62322390371646	5.12115576145694	7.46632871726898	7.7321804145768	7.23395039492264	Fance	17	28532493	28545546	+	3192	protein_coding	Fanconi anemia, complementation group E [Source:MGI Symbol;Acc:MGI:1920025]	-
ENSMUSG00000007589	9.961432647319052	11.213271776736342	9.91374085250594	12.0718837094579	9.60634551000906	8.25376051730331	12.0616362541654	12.9273660545949	10.9219962581673	8.94208854001777	Tinf2	14	55912146	55919277	-	4938	protein_coding	Terf1 (TRF1)-interacting nuclear factor 2 [Source:MGI Symbol;Acc:MGI:107246]	-
ENSMUSG00000007591	0.898551646466915	1.0375692729719241	0.622165002272459	0.111394943469931	1.65764009767355	1.20300654245172	0.424181489459324	1.24604187088646	0.946473100352722	1.53358063118919	Tssk4	14	55887641	55889996	+	1717	protein_coding	testis-specific serine kinase 4 [Source:MGI Symbol;Acc:MGI:1918349]	-
ENSMUSG00000007594	0.044780478457862705	0.022361868204890573	0.0236727675597618	0.0	0.014222022584525	0.141227123687164	0.020622936272558	0.0	0.0	0.0688245365470043	Hapln4	8	70536107	70543512	+	3924	protein_coding	hyaluronan and proteoglycan link protein 4 [Source:MGI Symbol;Acc:MGI:2679531]	-
ENSMUSG00000007603	35.37526578909093	37.35983756466753	33.2883819970289	35.4074352160802	33.5146599820392	39.2905859612154	39.3626846361404	38.1948764268297	36.3803913336612	35.5013978620388	Dus3l	17	57071757	57077093	+	2944	protein_coding	dihydrouridine synthase 3-like (S. cerevisiae) [Source:MGI Symbol;Acc:MGI:2147092]	-
ENSMUSG00000007610	6.830654184224853	6.4494866347706505	6.08554124374395	5.20090054633603	9.11910090881304	6.91707403800639	3.73747237845563	7.43074078830245	5.95286649969978	8.67686687262474	Gtpbp3	8	71940747	71952227	+	3984	protein_coding	GTP binding protein 3 [Source:MGI Symbol;Acc:MGI:1917609]	-
ENSMUSG00000007613	9.544441524355271	8.644326673298762	10.2004846773007	11.4064341837247	8.02004536390479	8.55080187249089	10.5149704991669	7.62235941587959	8.028784175298	8.41119260285056	Tgfbr1	4	47353222	47414931	+	6534	protein_coding	transforming growth factor, beta receptor I [Source:MGI Symbol;Acc:MGI:98728]	-
ENSMUSG00000007617	1.0068501670215007	0.9146163838452318	0.802798578834027	1.93777841598155	0.601129838359738	0.685693834910687	0.986553330184834	0.826752972165451	1.05588386150713	0.789275371523512	Homer1	13	93436143	93541637	+	11976	protein_coding	homer scaffolding protein 1 [Source:MGI Symbol;Acc:MGI:1347345]	-
ENSMUSG00000007646	0.3263557542760145	0.1991423970455653	0.233077403957473	0.130883976691062	0.70013615743435	0.241325479021173	0.258426466028569	0.272379972709903	0.0347519598249092	0.23101118961888	Rad51c	11	87267471	87295780	-	4384	protein_coding	RAD51 paralog C [Source:MGI Symbol;Acc:MGI:2150020]	-
ENSMUSG00000007653	0.0	0.0	0.0	0.0	0.0	0.0	0.0	0.0	0.0	0.0	Gabrb2	11	42310584	42519855	+	6360	protein_coding	gamma-aminobutyric acid (GABA) A receptor, subunit beta 2 [Source:MGI Symbol;Acc:MGI:95620]	-
ENSMUSG00000007655	153.15976807296124	138.31985758388998	214.266425842448	137.969311265095	145.059873169932	115.34346201437	145.471246332871	130.021101955598	173.394708461825	104.392373585266	Cav1	6	17306334	17341451	+	3444	protein_coding	caveolin 1, caveolae protein [Source:MGI Symbol;Acc:MGI:102709]	-
ENSMUSG00000007656	12.961482008769176	12.0479101400841	13.0427254737817	14.2506724951356	11.7874028248729	12.7651272412865	14.0560641647687	11.2618156479403	11.1465012411521	11.7272595064753	Arpp19	9	74944896	74967595	+	4957	protein_coding	cAMP-regulated phosphoprotein 19 [Source:MGI Symbol;Acc:MGI:1891691]	-
ENSMUSG00000007659	104.97875945698125	123.53081950739025	131.762335167642	118.612733409356	57.498713156873	112.041256094054	133.632903585375	107.982761438665	132.740988426696	119.766624578825	Bcl2l1	2	152622588	152673648	-	4586	protein_coding	BCL2-like 1 [Source:MGI Symbol;Acc:MGI:88139]	-
ENSMUSG00000007670	25.171340919607	23.2493756603142	23.1100693279442	24.9765053292335	29.6544482858872	22.9443407353631	24.1517837676092	20.4479431546594	24.1986288549358	24.1991468640524	Khsrp	17	57328051	57338522	-	4319	protein_coding	KH-type splicing regulatory protein [Source:MGI Symbol;Acc:MGI:1336214]	-
ENSMUSG00000007682	3.281092326429725	3.7942773939341707	3.72870998057835	5.7444135187368	0.478471849445392	3.17277395695836	3.33032612789535	0.643748021758234	4.33031269182665	6.87272273425645	Dio2	12	90691326	90705812	-	6415	protein_coding	deiodinase, iodothyronine, type II [Source:MGI Symbol;Acc:MGI:1338833]	-
ENSMUSG00000007721	28.077016710475025	28.54380368303095	31.6577483872666	30.1483145806158	22.6387765540762	27.8632273199415	24.2391486923508	34.0303657728441	28.7158285388431	27.1898717280858	Ccdc124	8	71320871	71326579	-	1696	protein_coding	coiled-coil domain containing 124 [Source:MGI Symbol;Acc:MGI:1916403]	-
ENSMUSG00000007739	25.193013792214128	22.76090706091295	23.007394303889	27.271555735488	30.5139672887384	19.9791378407411	24.8879617467519	20.122186650123	23.7903595020937	22.2431203446832	Cct4	11	22940519	22953780	+	4201	protein_coding	chaperonin containing Tcp1, subunit 4 (delta) [Source:MGI Symbol;Acc:MGI:104689]	-
ENSMUSG00000007777	8.284349512133348	7.4944970402247275	8.42356769675124	6.38828049224688	8.83521064751987	9.4903392120154	5.51388710569058	7.77729429092323	9.51567624587148	7.17113051841362	0610009B22Rik	11	51576213	51579701	-	998	protein_coding	RIKEN cDNA 0610009B22 gene [Source:MGI Symbol;Acc:MGI:1913300]	-
ENSMUSG00000007783	1.6451891769608267	1.9582206074510764	2.04677155721792	0.500485589608466	2.37964759546487	1.65385196555205	0.837397914744696	2.68968541115927	1.8845875176604	2.42121158623994	Cpt1c	7	44608796	44624275	-	5605	protein_coding	carnitine palmitoyltransferase 1c [Source:MGI Symbol;Acc:MGI:2446526]	-
ENSMUSG00000007805	0.20702100721316632	0.2164340410064255	0.102432825981654	0.120519923086246	0.50989580404178	0.0952354757429853	0.178472215984443	0.0	0.432001678277133	0.255262269764126	Twist2	1	91729183	91775750	+	3174	protein_coding	twist basic helix-loop-helix transcription factor 2 [Source:MGI Symbol;Acc:MGI:104685]	bHLH
ENSMUSG00000007812	5.58791792581221	5.587679262269697	4.48031864491184	5.77417022713475	6.31046232967506	5.78672050152719	5.46434868361373	4.78171686758511	5.76062259372248	6.34402890415747	Zfp655	5	145168525	145184112	+	5598	protein_coding	zinc finger protein 655 [Source:MGI Symbol;Acc:MGI:1919861]	zf-C2H2
ENSMUSG00000007815	33.30463460854435	28.37967184111385	38.7111727144076	34.7615546612465	30.3610918290064	29.3847192295169	28.7457643377401	24.3993428983397	35.5435167854617	24.8300633429139	Rhoa	9	108183328	108215133	+	7494	protein_coding	ras homolog family member A [Source:MGI Symbol;Acc:MGI:1096342]	-
ENSMUSG00000007817	11.825403849673883	11.654139762067476	13.9341618710064	12.5595849224821	10.9314942404353	9.87637436477173	10.5396230578589	11.0769160591321	13.5324496014854	11.4675703297935	Zmiz1	14	25459609	25667167	+	12523	protein_coding	zinc finger, MIZ-type containing 1 [Source:MGI Symbol;Acc:MGI:3040693]	zf-MIZ
ENSMUSG00000007827	1.3871592615474733	0.9422227924462048	1.35117877566873	0.975707895174583	1.91589644820038	1.3058539271462	0.401665306715378	1.66695191350436	0.490127369413491	1.21014658015159	Ankrd26	6	118478269	118539187	-	7253	protein_coding	ankyrin repeat domain 26 [Source:MGI Symbol;Acc:MGI:1917887]	-
ENSMUSG00000007833	7.127428473311105	8.058062250980445	8.03014635247059	5.43199285498877	7.5739783497579	7.47359633602716	7.36984948238368	8.15970683573548	8.53629783703427	8.16639484876835	Aldh16a1	7	44790108	44804008	-	5622	protein_coding	aldehyde dehydrogenase 16 family, member A1 [Source:MGI Symbol;Acc:MGI:1916998]	-
ENSMUSG00000007836	84.4661559154159	84.36965291061657	92.8052222608306	87.7286481953021	79.3346055559078	77.9961476496231	101.83541244061	70.8234037679415	97.7567352629117	67.063060171003	Hnrnpa0	13	58273693	58276370	-	2678	protein_coding	heterogeneous nuclear ribonucleoprotein A0 [Source:MGI Symbol;Acc:MGI:1924384]	-
ENSMUSG00000007837	10.828633724811816	11.9187182404117	13.4245228920498	8.57148339460693	8.86515258228873	12.4533760303018	11.0365708952337	13.2820678104124	12.2385783474925	11.1176559085082	Prrg2	7	44703008	44712101	-	2581	protein_coding	proline-rich Gla (G-carboxyglutamic acid) polypeptide 2 [Source:MGI Symbol;Acc:MGI:1929596]	-
ENSMUSG00000007850	98.2757120335298	101.06442055079768	90.9361527411616	90.2086879421686	103.97222624278	107.985781208009	94.6103500866014	109.218556543274	86.7295337847173	113.699241788598	Hnrnph1	11	50267817	50277355	+	5842	protein_coding	heterogeneous nuclear ribonucleoprotein H1 [Source:MGI Symbol;Acc:MGI:1891925]	-
ENSMUSG00000007867	20.296511773182925	24.151281462836778	20.0862644130275	23.3626885427846	10.8842663550453	26.8528277818743	28.7720314566777	25.525297519309	18.548074479923	23.7597223954374	Ift43	12	86129315	86209233	+	1651	protein_coding	intraflagellar transport 43 [Source:MGI Symbol;Acc:MGI:1923661]	-
ENSMUSG00000007872	61.76808688796274	55.32790359752222	73.1828739281168	61.0852302961823	70.9197236353629	41.8845196921889	65.5618689031458	51.1159825205377	56.682082849978	47.9516801164274	Id3	4	135870808	135873066	+	1791	protein_coding	inhibitor of DNA binding 3 [Source:MGI Symbol;Acc:MGI:96398]	bHLH
ENSMUSG00000007877	175.82844298711478	56.57259722487065	4.11546569197176	665.863548770347	5.06267998888623	28.2720774972541	22.1944562264922	11.8613624684163	188.887214817894	3.34735538668009	Tcap	11	98274637	98275779	+	948	protein_coding	titin-cap [Source:MGI Symbol;Acc:MGI:1330233]	-
ENSMUSG00000007880	16.915248031591002	15.367918972419025	14.8614152722788	13.7887772371848	21.8151946466399	17.1956049702605	12.9326728081275	14.9446318034799	16.0326896814719	17.5616815965968	Arid1a	4	133406319	133484080	-	11476	protein_coding	AT rich interactive domain 1A (SWI-like) [Source:MGI Symbol;Acc:MGI:1935147]	ARID
ENSMUSG00000007888	12.705524517459857	13.68605295617172	17.4031128288246	10.897302948204	8.48649887799212	14.0351834148187	15.6040361392488	9.23065463072448	14.6730497038506	15.236471350863	Crlf1	8	70945808	70956731	+	1644	protein_coding	cytokine receptor-like factor 1 [Source:MGI Symbol;Acc:MGI:1340030]	-
ENSMUSG00000007891	129.3982310317545	141.9829633491935	115.038231829846	147.903013360719	137.820799534433	116.83087940202	181.055871616462	153.412217120573	118.676469551535	114.787295108204	Ctsd	7	141929648	141941775	-	2351	protein_coding	cathepsin D [Source:MGI Symbol;Acc:MGI:88562]	-
ENSMUSG00000007892	1628.4153802297876	1677.55139026405	1648.22692568034	1560.27362742638	1859.19673170089	1445.96423611154	2033.32695679849	1402.10656819183	1617.97027761353	1656.80175845235	Rplp1	9	61820566	61821824	-	499	protein_coding	ribosomal protein, large, P1 [Source:MGI Symbol;Acc:MGI:1927099]	-
ENSMUSG00000007907	0.0	0.0	0.0	0.0	0.0	0.0	0.0	0.0	0.0	0.0	Cabs1	5	88127298	88129403	+	1505	protein_coding	calcium binding protein, spermatid specific 1 [Source:MGI Symbol;Acc:MGI:1918227]	-
ENSMUSG00000007908	1.933395365843855	1.9720395438085858	1.66213326127533	1.35723702702594	1.70012808941058	3.01408308566357	0.965330542425885	3.15019010463903	0.959950875564778	2.81268665260465	Hmgcll1	9	75922137	76043632	+	5449	protein_coding	3-hydroxymethyl-3-methylglutaryl-Coenzyme A lyase-like 1 [Source:MGI Symbol;Acc:MGI:2446108]	-
ENSMUSG00000007944	0.0	0.08730064016563963	0.0	0.0	0.0	0.0	0.11831052914257	0.0	0.197989073258482	0.0329029582615065	Ttc9b	7	27353340	27356771	+	2052	protein_coding	tetratricopeptide repeat domain 9B [Source:MGI Symbol;Acc:MGI:1920282]	-
ENSMUSG00000007946	0.017117679343582076	0.07507173713902895	0.0684707173743283	0.0	0.0	0.0	0.159065163505686	0.0	0.0748661385122369	0.0663556465381929	Phox2a	7	101467520	101471933	+	2035	protein_coding	paired-like homeobox 2a [Source:MGI Symbol;Acc:MGI:106633]	Homeobox
ENSMUSG00000007950	4.875711998117557	4.107602464180775	3.82589995193844	4.14196749640729	8.37313473215636	3.16184581196814	2.97589122089425	4.86691393257871	4.68125966691372	3.90634503633642	Abhd8	8	71909349	71916299	-	4079	protein_coding	abhydrolase domain containing 8 [Source:MGI Symbol;Acc:MGI:1918946]	-
ENSMUSG00000007987	3.675499153541665	3.9196404412312704	3.54008917318999	2.38551283459097	3.6658288080203	5.1105657983654	3.90267348570734	4.67484962031264	3.04029562494816	4.06074303395694	Ift22	5	136937004	136944258	+	3608	protein_coding	intraflagellar transport 22 [Source:MGI Symbol;Acc:MGI:1914536]	-
ENSMUSG00000007989	0.8047865755314777	0.8188003688581638	0.721864106568126	0.836523477391503	0.610200744067062	1.05055797409922	0.726828039858992	1.05695796137268	0.610806496624751	0.880608977576232	Fzd3	14	65429898	65499912	-	12804	protein_coding	frizzled class receptor 3 [Source:MGI Symbol;Acc:MGI:108476]	-
ENSMUSG00000008028	0.003796409293991575	0.013778953133185974	0.0	0.0	0.0151856371759663	0.0	0.0	0.0	0.0	0.0551158125327439	1700008O03Rik	7	44009467	44035244	-	3675	protein_coding	RIKEN cDNA 1700008O03 gene [Source:MGI Symbol;Acc:MGI:1916599]	-
ENSMUSG00000008035	44.82137269188535	52.40161921612315	49.916322030452	50.5726063720438	32.9388459007637	45.8577164642819	54.4566464139085	46.8321182276298	46.3214882243629	61.9962239985914	Mid1ip1	X	10581252	10585929	+	2128	protein_coding	Mid1 interacting protein 1 (gastrulation specific G12-like (zebrafish)) [Source:MGI Symbol;Acc:MGI:1915291]	-
ENSMUSG00000008036	60.288134249893645	78.83145184703838	67.8073297740428	57.6047569876289	57.9682297653144	57.7722204725885	88.5660404313158	73.6180892545444	72.1397802547991	81.0018974474942	Ap2s1	7	16472335	16483219	+	1472	protein_coding	adaptor-related protein complex 2, sigma 1 subunit [Source:MGI Symbol;Acc:MGI:2141861]	-
ENSMUSG00000008090	10.195227636777606	7.0295807436699915	8.31419591524869	12.9022599327848	12.3570256789908	7.20742902008613	6.89399110648587	5.27593414669097	9.63840983808152	6.30998788342161	Fgfrl1	5	108840248	108854790	+	2782	protein_coding	fibroblast growth factor receptor-like 1 [Source:MGI Symbol;Acc:MGI:2150920]	-
ENSMUSG00000008129	0.618282038931405	0.371274504297204	0.501909899733404	0.927442384015726	1.04377587197649	0.0	0.336344147687106	0.227473881337669	0.780970615028939	0.140309373135102	Brme1	8	84874654	84899219	+	2406	protein_coding	break repair meiotic recombinase recruitment factor 1 [Source:MGI Symbol;Acc:MGI:1921916]	-
ENSMUSG00000008136	1.4537748738452292	2.641598696955713	0.856936714986212	0.537733594624134	0.941397433786841	3.47903175198373	3.49805005722111	1.9408808036078	3.88176521200111	1.24569871499283	Fhl2	1	43162234	43236144	-	1897	protein_coding	four and a half LIM domains 2 [Source:MGI Symbol;Acc:MGI:1338762]	-
ENSMUSG00000008140	32.83575436461075	32.06021932112785	32.9596015773614	33.5058194262093	32.7534984080595	32.1240980468128	37.2024761716994	23.9136605545798	34.5583241762905	32.5664163819417	Emc10	7	44139361	44145953	-	2917	protein_coding	ER membrane protein complex subunit 10 [Source:MGI Symbol;Acc:MGI:1916933]	-
ENSMUSG00000008153	0.2909233027007098	0.18322033054690692	0.0158329537931661	0.239067814023815	0.779988369350169	0.128804073635689	0.0551725937845697	0.118726160481244	0.294300785390698	0.264681782531116	Clstn3	6	124407540	124441753	-	5867	protein_coding	calsyntenin 3 [Source:MGI Symbol;Acc:MGI:2178323]	-
ENSMUSG00000008167	6.4671276279650005	7.3819351866774205	5.78000394617156	6.95406724988419	4.43752328443124	8.69691603137301	8.34839381460173	9.47149087880551	4.3833832719225	7.32447278137994	Fbxw9	8	85786684	85793753	+	3383	protein_coding	F-box and WD-40 domain protein 9 [Source:MGI Symbol;Acc:MGI:1915878]	-
ENSMUSG00000008193	11.89621708362677	2.521777634506285	0.93928391116829	0.666893716659246	44.6963656136646	1.28232509301495	4.31709675586757	1.908305991975	2.35505517422472	1.50665261595785	Spib	7	44175417	44181495	-	2868	protein_coding	Spi-B transcription factor (Spi-1/PU.1 related) [Source:MGI Symbol;Acc:MGI:892986]	ETS
ENSMUSG00000008200	34.061900301209846	37.5199970060404	35.0020441946112	35.5335317086461	30.6460714092905	35.0659538922916	31.5559683675133	43.405967108896	36.8827657978609	38.2352867498914	Fnbp4	2	90575714	90611365	+	6583	protein_coding	formin binding protein 4 [Source:MGI Symbol;Acc:MGI:1860513]	-
ENSMUSG00000008206	4.4828550021731175	3.925434944114573	4.96877956436363	4.0964588208046	5.41963429520681	3.44654732831743	2.95614253638421	4.56003992581567	4.01254787791796	4.17300943634045	Cers4	8	4543026	4581680	+	12264	protein_coding	ceramide synthase 4 [Source:MGI Symbol;Acc:MGI:1914510]	-
ENSMUSG00000008226	3.40841033175876	2.9341468673941624	3.46294978460202	3.29698957193008	3.22209890359833	3.65160306690461	2.36974884166687	3.53398165215639	2.29926376103729	3.5335932147161	Scrn3	2	73142945	73168162	+	4815	protein_coding	secernin 3 [Source:MGI Symbol;Acc:MGI:1921866]	-
ENSMUSG00000008301	13.646086611140051	15.084422748642801	15.5028833578819	14.8561000287626	12.8032750684007	11.422087989515	16.9275064773215	12.869535072858	16.3569434368931	14.1837060074986	Phax	18	56695515	56720784	+	2223	protein_coding	phosphorylated adaptor for RNA export [Source:MGI Symbol;Acc:MGI:1891839]	-
ENSMUSG00000008305	11.038697593725091	11.740397241541324	14.1667939574257	11.3589508682347	8.03377908891997	10.59526646032	11.0457024335843	11.9032122218588	12.3710327919962	11.641641518726	Tle1	4	72035379	72119156	-	8711	protein_coding	transducin-like enhancer of split 1 [Source:MGI Symbol;Acc:MGI:104636]	-
ENSMUSG00000008307	3.916119894001777	4.351697813906824	3.15504955913408	7.01680217124567	1.494510699862	3.99811714576536	7.08286731488659	2.50236127334358	5.50632054230759	2.31524212508954	1700109H08Rik	5	3621566	3634356	+	3062	protein_coding	RIKEN cDNA 1700109H08 gene [Source:MGI Symbol;Acc:MGI:1924286]	-
ENSMUSG00000008318	6.0281539325612155	4.34409776824619	4.48883307160491	6.04506622750794	8.69435600416967	4.88436042696234	4.95908682580398	3.9136351688635	4.36620232805055	4.13746675026673	Relt	7	100495054	100512653	-	3280	protein_coding	RELT tumor necrosis factor receptor [Source:MGI Symbol;Acc:MGI:2443373]	-
ENSMUSG00000008333	12.1994673754887	13.554362781346796	12.8754666440967	13.7685891690196	10.9387613959183	11.2150522929202	19.9124447179779	11.0411292356256	13.6692501633272	9.59462700845648	Snrpb2	2	142904959	142914773	+	2857	protein_coding	U2 small nuclear ribonucleoprotein B [Source:MGI Symbol;Acc:MGI:104805]	-
ENSMUSG00000008348	75.57275554966863	92.4675330487152	82.5206655909364	115.279160264202	49.6535691614913	54.8376271820448	147.49891856047	65.2504286001649	100.269386424146	56.8513986100799	Ubc	5	125463029	125467266	-	2893	protein_coding	ubiquitin C [Source:MGI Symbol;Acc:MGI:98889]	-
ENSMUSG00000008373	5.562993059486588	6.206678170962245	5.50793355749274	4.8528380723343	6.07425487038652	5.81694573773279	7.03755140918438	5.14104887389257	6.03173220258453	6.6163801981875	Prpf31	7	3632984	3645485	+	5439	protein_coding	pre-mRNA processing factor 31 [Source:MGI Symbol;Acc:MGI:1916238]	-
ENSMUSG00000008384	35.270004977404994	33.35086622274025	42.7482625230183	45.3970034391228	26.6579115112471	26.2768424362318	43.5932046129961	26.2471070329672	35.6320669979353	27.9310862470624	Sertad1	7	27186335	27189741	+	1344	protein_coding	SERTA domain containing 1 [Source:MGI Symbol;Acc:MGI:1913438]	-
ENSMUSG00000008393	50.70036541070983	55.836745907369774	65.1186149750443	66.4319478911805	28.8213616982484	42.4295370783661	77.8097468556006	35.549049165144	66.0478870993374	43.9403005093971	Carhsp1	16	8476444	8490019	-	2858	protein_coding	calcium regulated heat stable protein 1 [Source:MGI Symbol;Acc:MGI:1196368]	CSD
ENSMUSG00000008398	9.288195822677343	7.859857401761505	11.7390913066133	8.28114906236499	10.9651981669843	6.16734475474678	7.2031610512252	9.14175033975401	7.60088755055721	7.4936306655096	Elk3	10	93083276	93146997	-	4550	protein_coding	ELK3, member of ETS oncogene family [Source:MGI Symbol;Acc:MGI:101762]	ETS
ENSMUSG00000008429	8.09609769228735	8.061597161700469	8.98468225301388	10.4280907736885	7.07952227247829	5.89209546996873	7.75116774538217	7.30563050132166	9.68515423831729	7.50443616178076	Herpud2	9	25019428	25063116	-	5857	protein_coding	HERPUD family member 2 [Source:MGI Symbol;Acc:MGI:1915393]	-
ENSMUSG00000008435	5.024663957530837	5.21590886632103	4.32415853687387	6.55434672539181	4.23948681235174	4.98066375550593	3.26397132893339	6.64653941191147	4.94366257175043	6.00946215268883	Rdh13	7	4427769	4448648	-	6595	protein_coding	retinol dehydrogenase 13 (all-trans and 9-cis) [Source:MGI Symbol;Acc:MGI:1918732]	-
ENSMUSG00000008438	0.11422973248086474	0.3269188086905423	0.0	0.262817063466673	0.038342299293491	0.155759567163295	0.528190874866656	0.546943227005709	0.209347429573895	0.0231937033159091	Adam21	12	81605358	81615248	-	2911	protein_coding	a disintegrin and metallopeptidase domain 21 [Source:MGI Symbol;Acc:MGI:1861229]	-
ENSMUSG00000008450	6.653691669089338	6.234971030102653	6.64492490467332	7.89885442811269	6.20080184685291	5.87018549671843	7.16145149854138	5.45492005654555	5.8174621281989	6.50605043712478	Nutf2	8	106587212	106605962	+	2034	protein_coding	nuclear transport factor 2 [Source:MGI Symbol;Acc:MGI:1915301]	-
ENSMUSG00000008461	0.07622884658271024	0.06643221667420207	0.0	0.0	0.160250442560448	0.144664943770393	0.0871404184495883	0.17858844824722	0.0	0.0	Fut1	7	45266713	45270483	+	2786	protein_coding	fucosyltransferase 1 [Source:MGI Symbol;Acc:MGI:109375]	-
ENSMUSG00000008475	115.97739906121251	110.18202585495138	127.195839504566	109.582475303596	112.913986178743	114.217295257945	127.288822021965	91.0057072147695	113.148798093871	109.2847760892	Arpc5	1	152642293	152651348	+	2276	protein_coding	actin related protein 2/3 complex, subunit 5 [Source:MGI Symbol;Acc:MGI:1915021]	-
ENSMUSG00000008482	0.0971673011553405	0.2597572211424135	0.388669204621362	0.0	0.0	0.0	0.474034153585459	0.0	0.0	0.564994730984195	Rnf151	17	24934813	24937037	-	1195	protein_coding	ring finger protein 151 [Source:MGI Symbol;Acc:MGI:1914754]	-
ENSMUSG00000008489	0.003356623157805625	0.021102900925931777	0.0	0.0	0.0134264926312225	0.0	0.0	0.0538665554114134	0.0305450482923137	0.0	Elavl2	4	91139000	91289022	-	8313	protein_coding	ELAV like RNA binding protein 1 [Source:MGI Symbol;Acc:MGI:1100887]	-
ENSMUSG00000008496	3.9955854043312997	1.408025896418403	1.30722613477164	1.2993869470485	12.3489461504231	1.02678238508196	1.60022777085568	0.971795876592232	1.70040500452032	1.35967493370538	Pou2f2	7	24786769	24879151	-	8243	protein_coding	POU domain, class 2, transcription factor 2 [Source:MGI Symbol;Acc:MGI:101897]	Pou
ENSMUSG00000008540	198.22854726980225	218.58991186842047	164.118323035456	187.337832853537	166.284990212029	275.173042978187	283.536913480924	234.536882174575	140.419693055438	215.866158762745	Mgst1	6	138117314	138133753	+	2013	protein_coding	microsomal glutathione S-transferase 1 [Source:MGI Symbol;Acc:MGI:1913850]	-
ENSMUSG00000008575	8.648134429977414	9.327685143723336	9.91211714164543	8.69987532506956	7.04446245782741	8.93608279536726	8.96514902746799	9.56041502929301	10.1317138942134	8.65346262391895	Nfib	4	82208410	82623987	-	14957	protein_coding	nuclear factor I/B [Source:MGI Symbol;Acc:MGI:103188]	CTF/NFI
ENSMUSG00000008590	0.059497651784904	0.0	0.0	0.237990607139616	0.0	0.0	0.0	0.0	0.0	0.0	Htr3b	9	48846308	48876290	-	2411	protein_coding	5-hydroxytryptamine (serotonin) receptor 3B [Source:MGI Symbol;Acc:MGI:1861899]	-
ENSMUSG00000008601	12.857855647246499	12.895779208344667	13.1869908710819	11.3181390770169	9.3401199366822	17.586172704205	12.3829329916202	14.8401769869433	8.62086792025547	15.7391389345597	Rab25	3	88449336	88455607	-	1673	protein_coding	RAB25, member RAS oncogene family [Source:MGI Symbol;Acc:MGI:1858203]	-
ENSMUSG00000008604	17.72044830462755	19.10024528459575	17.4494384339546	19.9244106460479	17.7635702774566	15.7443738610511	15.5721419683981	19.7483252491049	16.8382617011939	24.2422522196861	Ubqln4	3	88461065	88477032	+	4147	protein_coding	ubiquilin 4 [Source:MGI Symbol;Acc:MGI:2150152]	-
ENSMUSG00000008658	1.168306132096827	0.2724600777816723	0.16889443619001	4.37591406191191	0.0253669166462164	0.103049113639171	0.110351457182069	0.0565394791837222	0.784846685403284	0.138102689357614	Rbfox1	16	5703219	7229390	+	4400	protein_coding	RNA binding protein, fox-1 homolog (C. elegans) 1 [Source:MGI Symbol;Acc:MGI:1926224]	-
ENSMUSG00000008668	163.320355112252	147.33230228834876	145.629244831931	152.94966591523	217.582114254075	137.120395447772	184.795543705385	124.417303862501	136.46051544562	143.655846139889	Rps18	17	34170973	34174975	-	2451	protein_coding	ribosomal protein S18 [Source:MGI Symbol;Acc:MGI:98146]	-
ENSMUSG00000008682	283.700449779838	269.53730830805597	278.92467780873	251.852590757613	355.611304356925	248.413226196084	275.292753581923	253.160268683284	279.003877858228	270.692333108789	Rpl10	X	73314418	73316741	+	2053	protein_coding	ribosomal protein L10 [Source:MGI Symbol;Acc:MGI:105943]	-
ENSMUSG00000008683	40.999940881321095	37.267026891216005	34.623359418952	33.7281444019096	64.3518622288227	31.2963974756001	47.9093110011511	33.2333107117795	34.3178060480259	33.6076798039075	Rps15a	7	117703595	117715411	-	6270	protein_coding	ribosomal protein S15A [Source:MGI Symbol;Acc:MGI:2389091]	-
ENSMUSG00000008690	20.4724972914305	21.027041146678027	21.1872397471567	20.062031189132	22.1474089784927	18.4933092509406	22.9973348038796	21.0728753477892	20.5773986640429	19.4605557710004	Ncaph2	15	89239922	89257029	+	4198	protein_coding	non-SMC condensin II complex, subunit H2 [Source:MGI Symbol;Acc:MGI:1289164]	-
ENSMUSG00000008730	24.9533610836785	22.22485629233398	23.0868047453702	26.6434610871246	26.5690212173565	23.5141572848627	20.8205718003773	21.5904761411412	26.8531796376407	19.6351975901767	Hipk1	3	103647131	103698879	-	10914	protein_coding	homeodomain interacting protein kinase 1 [Source:MGI Symbol;Acc:MGI:1314873]	-
ENSMUSG00000008734	7.3322909707465005	6.9737284543185645	7.44339302474546	8.59247182096702	6.67758056337118	6.61571847390234	8.21478810124261	6.25426774486721	8.51156308804781	4.91429488311663	Gprc5b	7	118571270	118594434	-	4630	protein_coding	G protein-coupled receptor, family C, group 5, member B [Source:MGI Symbol;Acc:MGI:1927596]	-
ENSMUSG00000008763	7.775867218946866	7.44989423691443	8.34617003032072	8.1363878756354	7.71734881629905	6.90356215353229	7.75834396752509	6.55571323450362	8.08060762513933	7.40491212048968	Man1a2	3	100469524	100592819	-	7969	protein_coding	mannosidase, alpha, class 1A, member 2 [Source:MGI Symbol;Acc:MGI:104676]	-
ENSMUSG00000008789	0.0	0.0	0.0	0.0	0.0	0.0	0.0	0.0	0.0	0.0	Ceacam5	7	17447163	17495057	+	3273	protein_coding	carcinoembryonic antigen-related cell adhesion molecule 5 [Source:MGI Symbol;Acc:MGI:1920500]	-
ENSMUSG00000008813	0.0	0.0	0.0	0.0	0.0	0.0	0.0	0.0	0.0	0.0	Tppp2	14	52155882	52158157	+	742	protein_coding	tubulin polymerization-promoting protein family member 2 [Source:MGI Symbol;Acc:MGI:2684923]	-
ENSMUSG00000008822	4.647451640818728	3.358177694888865	3.19736749671305	6.0521088043143	4.44840132491621	4.89192893733135	2.0524304838211	5.66050322030657	2.68641043639743	3.03336663903036	Acyp1	12	85319172	85335212	-	1380	protein_coding	acylphosphatase 1, erythrocyte (common) type [Source:MGI Symbol;Acc:MGI:1913454]	-
ENSMUSG00000008843	0.026151460460017	0.0	0.0	0.0	0.104605841840068	0.0	0.0	0.0	0.0	0.0	Cldn13	5	134943103	134944380	-	1067	protein_coding	claudin 13 [Source:MGI Symbol;Acc:MGI:1913102]	-
ENSMUSG00000008845	2.31565706244937	2.9322233603373027	1.3608048328805	3.1754936262651	3.06576908743872	1.66056070321316	3.27491170615407	2.32328495309051	4.80780626246914	1.32289051963549	Cd163	6	124281615	124307486	+	5461	protein_coding	CD163 antigen [Source:MGI Symbol;Acc:MGI:2135946]	-
ENSMUSG00000008855	10.373263582969177	9.996464449673057	10.3207388811896	8.63379746500111	12.4453906771346	10.0931273085514	6.57165131874693	10.7499709533187	12.1060734544016	10.558162072225	Hdac5	11	102085258	102120992	-	8780	protein_coding	histone deacetylase 5 [Source:MGI Symbol;Acc:MGI:1333784]	-
ENSMUSG00000008859	16.040552705301252	16.0340365938629	18.3925400155868	17.1538222365804	14.0528693114259	14.5629792576119	19.0377516794271	11.8766061551292	15.8010851867203	17.420703354175	Rala	13	18055156	18118824	-	2899	protein_coding	v-ral simian leukemia viral oncogene A (ras related) [Source:MGI Symbol;Acc:MGI:1927243]	-
ENSMUSG00000008874	0.0	0.0	0.0	0.0	0.0	0.0	0.0	0.0	0.0	0.0	Clec3a	8	115144826	115152586	+	591	protein_coding	C-type lectin domain family 3, member a [Source:MGI Symbol;Acc:MGI:2685642]	-
ENSMUSG00000008892	16.568068788780074	14.370418427879777	14.3365512417193	24.8197662268702	13.2104536763119	13.9055040102189	14.0049979729962	14.6418474137034	14.0359275907047	14.7989007341148	Vdac3	8	23067091	23083829	-	5420	protein_coding	voltage-dependent anion channel 3 [Source:MGI Symbol;Acc:MGI:106922]	-
ENSMUSG00000008932	0.10442417202579875	0.09587777948357779	0.23499449082985	0.0	0.182702197273345	0.0	0.0963385737303781	0.0	0.287172544203933	0.0	Slc1a7	4	107825529	107870729	+	3360	protein_coding	solute carrier family 1 (glutamate transporter), member 7 [Source:MGI Symbol;Acc:MGI:2444087]	-
ENSMUSG00000008958	12.444451817423024	11.214421440640225	11.8061341593388	13.6830683438195	13.2961958810094	10.9924088855244	11.2079963106603	11.4029828421317	11.5412286780688	10.7054779317001	Vps72	3	95018333	95030362	+	3639	protein_coding	vacuolar protein sorting 72 [Source:MGI Symbol;Acc:MGI:1202305]	-
ENSMUSG00000008976	6.183651456974013	5.760364733094962	5.85576937854144	7.56719738632339	7.09488616449303	4.21675289853819	5.60650859184209	4.66314002397276	7.32249723552956	5.44931308103544	Gabpa	16	84631813	84660667	+	5687	protein_coding	GA repeat binding protein, alpha [Source:MGI Symbol;Acc:MGI:95610]	ETS
ENSMUSG00000008999	0.33234648561937663	0.2716501338484403	0.358254557979556	0.0951804518227776	0.499890469863235	0.376060462811938	0.322167312997333	0.272357381686206	0.240084535587264	0.251991305122958	Bmp7	2	172709805	172782114	-	4019	protein_coding	bone morphogenetic protein 7 [Source:MGI Symbol;Acc:MGI:103302]	-
ENSMUSG00000009013	20.649551687266225	18.408491663432475	18.6739066851731	17.6514594703588	24.4891822039078	21.7836583896252	20.3039116419314	19.5693456999906	14.3214047372772	19.4393045745307	Dynll1	5	115435169	115439058	-	3890	protein_coding	dynein light chain LC8-type 1 [Source:MGI Symbol;Acc:MGI:1861457]	-
ENSMUSG00000009030	7.88774672417572	8.236259384733314	9.06383631166328	7.63156828882115	8.01921881073939	6.83636348547906	8.78065358222919	7.34847424464096	7.69006239967337	9.12584731238974	Pdcl	2	37240086	37249344	-	3751	protein_coding	phosducin-like [Source:MGI Symbol;Acc:MGI:1914716]	-
ENSMUSG00000009035	20.154927674620076	21.5814797468352	23.5489562667313	17.5997535150544	19.9277577005092	19.5432432161854	19.4824378963722	22.7081402911263	21.9791240933176	22.1562167065247	Tmem184b	15	79244884	79287769	-	4702	protein_coding	transmembrane protein 184b [Source:MGI Symbol;Acc:MGI:2445179]	-
ENSMUSG00000009047	0.0	0.0	0.0	0.0	0.0	0.0	0.0	0.0	0.0	0.0	Gm5965	16	88574784	88575616	+	833	protein_coding	predicted gene 5965 [Source:MGI Symbol;Acc:MGI:3645197]	-
ENSMUSG00000009070	0.9766948311395622	0.8139384692991405	0.400928027476285	0.910181504131085	0.203811216081819	2.39185857686906	1.31649923464222	0.363414447874124	0.387794335221918	1.1880458594583	Rsph14	10	74793309	74868418	-	3012	protein_coding	radial spoke head homolog 14 (Chlamydomonas) [Source:MGI Symbol;Acc:MGI:1918486]	-
ENSMUSG00000009073	12.96980942545155	13.372086371393399	13.6717880782528	14.8061153568511	11.8564782566198	11.5448560100825	12.9479043093628	12.932587801215	13.7582389436909	13.8496144313049	Nf2	11	4715845	4799536	-	6825	protein_coding	neurofibromin 2 [Source:MGI Symbol;Acc:MGI:97307]	-
ENSMUSG00000009075	0.3800370474254115	0.2616635367212119	0.424164109152993	0.194079267313924	0.403476832500703	0.498427980734026	0.0615863028413376	0.605841603429839	0.0966213799292251	0.282604860684446	Cabp7	11	4686892	4696778	-	2628	protein_coding	calcium binding protein 7 [Source:MGI Symbol;Acc:MGI:2183437]	-
ENSMUSG00000009076	5.73862084993461	5.64837137000708	6.21512578687997	4.3422903377989	7.51250992984102	4.88455734521855	4.53902895460435	7.81404596923751	5.37140548268084	4.86900507350562	Zmat5	11	4654678	4687669	+	1248	protein_coding	zinc finger, matrin type 5 [Source:MGI Symbol;Acc:MGI:1914428]	-
ENSMUSG00000009079	62.87899463121675	63.80533628723133	62.9894473146261	66.2482531404918	53.1524294419418	69.1258486278073	69.2522180081144	60.9152347793935	62.8633909921	62.1905013693174	Ewsr1	11	5019689	5049266	-	5907	protein_coding	Ewing sarcoma breakpoint region 1 [Source:MGI Symbol;Acc:MGI:99960]	-
ENSMUSG00000009090	17.137003003915023	16.5477812084283	16.6032396117393	15.9226828059367	20.411233353863	15.6108562441211	16.1293744422666	17.02320796694	17.2115092694261	15.8270331550805	Ap1b1	11	4936824	4992791	+	4957	protein_coding	adaptor protein complex AP-1, beta 1 subunit [Source:MGI Symbol;Acc:MGI:1096368]	-
ENSMUSG00000009092	3.74273345512247	2.805720434181487	1.6313185633004	1.27957931385096	9.3805406764985	2.67949526684002	3.20774096976814	4.9180552490166	2.01302136777384	1.08406415016737	Derl3	10	75729247	75731775	+	1993	protein_coding	Der1-like domain family, member 3 [Source:MGI Symbol;Acc:MGI:1917627]	-
ENSMUSG00000009093	0.0	0.102698073388879	0.0	0.0	0.0	0.0	0.0	0.0	0.410792293555516	0.0	Gstt4	10	75650777	75658377	-	989	protein_coding	glutathione S-transferase, theta 4 [Source:MGI Symbol;Acc:MGI:1923136]	-
ENSMUSG00000009097	7.459217621982585	8.988714724437045	6.69550945857041	10.2965204235344	2.45951622870623	10.3853243771193	6.09751677918174	12.0107408836345	7.59524815893124	10.2513530760007	Tbx1	16	18399729	18409421	-	3517	protein_coding	T-box 1 [Source:MGI Symbol;Acc:MGI:98493]	T-box
ENSMUSG00000009108	0.06314109871629825	0.11104170221281393	0.217109709292667	0.0	0.0186334613094077	0.0168212242631183	0.0270198337006737	0.0	0.033912652614892	0.38323432253569	Gnat2	3	108000105	108008748	+	2995	protein_coding	guanine nucleotide binding protein, alpha transducing 2 [Source:MGI Symbol;Acc:MGI:95779]	-
ENSMUSG00000009112	3.2840894275978774	2.3912826269602423	3.14783997035842	3.53532179706925	3.4323065344391	3.02088940852474	2.60874130999237	1.79552814078442	3.20718772636369	1.95367333070049	Bcl2l13	6	120813173	120869803	+	9089	protein_coding	BCL2-like 13 (apoptosis facilitator) [Source:MGI Symbol;Acc:MGI:2136959]	-
ENSMUSG00000009114	13.346483141657409	13.401656890501899	17.1346129618575	14.097155320152	8.73931192843843	13.4148523561817	14.7135276242759	11.5851216701614	15.1905810078055	12.1173972597648	2610028H24Rik	10	76284915	76296944	+	1705	protein_coding	RIKEN cDNA 2610028H24 gene [Source:MGI Symbol;Acc:MGI:1924214]	-
ENSMUSG00000009115	0.0	0.05335922780597775	0.0	0.0	0.0	0.0	0.0	0.112060229012783	0.0	0.101376682211128	Spatc1l	10	76398106	76406035	+	1332	protein_coding	spermatogenesis and centriole associated 1 like [Source:MGI Symbol;Acc:MGI:1923823]	-
ENSMUSG00000009145	4.337587279189923	3.997143959014243	3.88521421653825	4.41940459698504	3.77053730319017	5.27519300004623	3.81071328204046	4.84595758408832	3.63911328933787	3.69279168059032	Dqx1	6	83034825	83044299	+	3419	protein_coding	DEAQ RNA-dependent ATPase [Source:MGI Symbol;Acc:MGI:2136388]	-
ENSMUSG00000009185	3.8944561790515575	6.495716670137152	2.36320003670953	0.0	13.2146246794967	0.0	14.411194864873	7.39992244189304	3.37898768666776	0.792761687114809	Ccl8	11	82006011	82007625	+	511	protein_coding	chemokine (C-C motif) ligand 8 [Source:MGI Symbol;Acc:MGI:101878]	-
ENSMUSG00000009207	1.70652998251226	1.8129923643412402	1.53230095319864	1.87350945762463	1.5546034781	1.86570604112577	2.61673836271807	1.38600165270125	2.00274144876328	1.24648799318236	Lnpk	2	74350635	74409779	-	9154	protein_coding	lunapark, ER junction formation factor [Source:MGI Symbol;Acc:MGI:1918115]	-
ENSMUSG00000009210	4.719185680558599	5.06473052328489	2.10138379134322	5.25128514059895	1.90987574285319	9.61419804743904	7.69814496351328	6.46465321154021	2.17983213429191	3.91629178379416	Prr29	11	106256298	106268384	+	1724	protein_coding	proline rich 29 [Source:MGI Symbol;Acc:MGI:1922823]	-
ENSMUSG00000009214	0.470778548753501	0.5774918516569695	0.768464095834757	0.0	0.147735848105033	0.966914251074214	1.12469387200786	0.0658567063953349	0.806631856372745	0.312784971851938	Mymk	2	26951648	26962191	-	1511	protein_coding	myomaker, myoblast fusion factor [Source:MGI Symbol;Acc:MGI:1913389]	-
ENSMUSG00000009216	0.14357906350867716	0.06195474210386788	0.298233669852248	0.0	0.0377203221505077	0.238362262031953	0.0820456930721706	0.0	0.120138351144172	0.0456349241991289	Fam163b	2	27000392	27032503	-	2959	protein_coding	family with sequence similarity 163, member B [Source:MGI Symbol;Acc:MGI:1926106]	-
ENSMUSG00000009246	0.15882719855376815	0.17418815380855474	0.108891770753953	0.24912097261888	0.0174452068214055	0.259850844020834	0.215022637210034	0.101095911513251	0.254000361566993	0.126633704943941	Trpm5	7	142622890	142648379	-	6398	protein_coding	transient receptor potential cation channel, subfamily M, member 5 [Source:MGI Symbol;Acc:MGI:1861718]	-
ENSMUSG00000009248	0.9226075671460054	0.8695178886404517	1.03022484182446	0.824926571512693	0.997171461508693	0.838107393738176	1.24652498357236	0.4291844630582	1.09516137102774	0.707200736903507	Ascl2	7	142520566	142523001	-	1623	protein_coding	achaete-scute family bHLH transcription factor 2 [Source:MGI Symbol;Acc:MGI:96920]	bHLH
ENSMUSG00000009281	21.413594015467503	21.885600340582776	31.1971424679288	17.9551089630432	14.8973330514941	21.6047915794039	27.1169870936863	13.58139597862	26.5584525741424	20.2855657158824	Rarres2	6	48546630	48549723	-	2656	protein_coding	retinoic acid receptor responder (tazarotene induced) 2 [Source:MGI Symbol;Acc:MGI:1918910]	-
ENSMUSG00000009291	93.26721002709272	87.25406869531236	113.401483509937	99.9985540521191	70.604693714037	89.0641088322778	103.34194324809	74.4588628416512	100.494289815585	70.7211788759232	Pttg1ip	10	77417554	77434566	+	3877	protein_coding	pituitary tumor-transforming 1 interacting protein [Source:MGI Symbol;Acc:MGI:2652132]	-
ENSMUSG00000009292	1.5216223473724906	1.1713688661625465	1.12582734774704	1.88312500738788	2.2485932052397	0.828943829115342	0.961297976254965	1.34580206651615	1.66305100687428	0.715324415004791	Trpm2	10	77743556	77806397	-	12459	protein_coding	transient receptor potential cation channel, subfamily M, member 2 [Source:MGI Symbol;Acc:MGI:1351901]	-
ENSMUSG00000009293	40.82813682655588	46.72233072221065	45.3378390360739	42.0924879048792	31.4503853441778	44.4318350210926	59.1204186893983	34.4046568354161	56.8423697360217	36.5218776280065	Ube2g2	10	77458109	77481827	+	2431	protein_coding	ubiquitin-conjugating enzyme E2G 2 [Source:MGI Symbol;Acc:MGI:1343188]	-
ENSMUSG00000009350	0.0468334113366531	0.07102618747549146	0.040694483018913	0.130340325697537	0.0162988366301624	0.0	0.11817231590759	0.101718221895949	0.0444954999627343	0.0197187121356925	Mpo	11	87684407	87695239	+	3424	protein_coding	myeloperoxidase [Source:MGI Symbol;Acc:MGI:97137]	-
ENSMUSG00000009356	0.0	0.0	0.0	0.0	0.0	0.0	0.0	0.0	0.0	0.0	Lpo	11	87697254	87719115	-	3135	protein_coding	lactoperoxidase [Source:MGI Symbol;Acc:MGI:1923363]	-
ENSMUSG00000009376	4.902958267441107	5.625479079263757	4.27019856573648	4.2508894554061	3.74276814170637	7.34797690691548	6.38627263598277	5.35192298854851	3.67704306468097	7.08667762784278	Met	6	17463799	17573979	+	7679	protein_coding	met proto-oncogene [Source:MGI Symbol;Acc:MGI:96969]	-
ENSMUSG00000009378	2.2335085729454427	1.6362881435807417	1.6484420990248	2.33921367262145	1.41860071028721	3.52777780984831	1.18378621533443	2.98289818235465	0.840314055890947	1.53815412074294	Slc16a12	19	34645803	34724689	-	4170	protein_coding	solute carrier family 16 (monocarboxylic acid transporters), member 12 [Source:MGI Symbol;Acc:MGI:2147716]	-
ENSMUSG00000009394	1.023947416831435	1.0100943054833496	1.38723562650733	0.63473940433561	1.35727976707533	0.71653486940747	0.840204998029695	0.877483710500323	1.25678428795325	1.06590422545013	Syn2	6	115111863	115258967	+	7031	protein_coding	synapsin II [Source:MGI Symbol;Acc:MGI:103020]	-
ENSMUSG00000009406	1.8309527366371126	1.5608317088470336	2.81386103037249	1.39808486134355	1.57641645168087	1.53544860315154	2.1505648534646	0.887651960869885	1.92528828234963	1.27982173870402	Elk1	X	20799634	20816847	-	5381	protein_coding	ELK1, member of ETS oncogene family [Source:MGI Symbol;Acc:MGI:101833]	ETS
ENSMUSG00000009418	4.26712412899015	5.6609041520952434	4.29058657260631	5.40497968021872	3.1768645158826	4.19606574725297	6.40461541825278	5.37110026339338	6.7265982592046	4.14130266753021	Nav1	1	135362318	135615843	-	18814	protein_coding	neuron navigator 1 [Source:MGI Symbol;Acc:MGI:2183683]	-
ENSMUSG00000009470	11.612021688889147	11.18382690013816	11.1848125999895	14.2328633071261	9.67119353334969	11.3592173150913	14.1249602732692	10.1488667700671	11.2239779599183	9.23750259729804	Tnpo1	13	98975527	99062892	-	11212	protein_coding	transportin 1 [Source:MGI Symbol;Acc:MGI:2681523]	-
ENSMUSG00000009471	0.4367956750327525	0.06822165138474025	0.0	1.74718270013101	0.0	0.0	0.0	0.0	0.272886605538961	0.0	Myod1	7	46025898	46028523	+	1861	protein_coding	myogenic differentiation 1 [Source:MGI Symbol;Acc:MGI:97275]	bHLH
ENSMUSG00000009487	0.0292623863885365	0.0	0.0	0.117049545554146	0.0	0.0	0.0	0.0	0.0	0.0	Otog	7	45890411	45960858	+	10349	protein_coding	otogelin [Source:MGI Symbol;Acc:MGI:1202064]	-
ENSMUSG00000009535	5.816640848197798	5.917378575522258	5.67047132813986	6.69779742608435	5.40658550456625	5.49170913400073	8.04943635528926	5.0914035976207	5.43202001270998	5.09665433646909	Rnmt	18	68433426	68457923	+	7339	protein_coding	RNA (guanine-7-) methyltransferase [Source:MGI Symbol;Acc:MGI:1915147]	-
ENSMUSG00000009545	2.7386454977704626	3.6144610439644427	3.22273527154649	2.72590566325658	2.11339325100411	2.89254780527467	5.10102509133827	2.90529764522855	3.44930536204315	3.0022160772478	Kcnq1	7	142660099	142980779	+	4093	protein_coding	potassium voltage-gated channel, subfamily Q, member 1 [Source:MGI Symbol;Acc:MGI:108083]	-
ENSMUSG00000009549	78.43795961018465	84.23983902095969	92.5810045408083	73.9451753031772	82.0062530440697	65.2194055526834	103.67804130562	67.907936136245	73.2227380184516	92.1506406235222	Srp14	2	118306331	118310192	-	1195	protein_coding	signal recognition particle 14 [Source:MGI Symbol;Acc:MGI:107169]	-
ENSMUSG00000009551	1.7885654081948075	1.3846617480634191	1.85004911759497	1.20292527004951	1.98893644144338	2.11235080369137	0.848264171210877	1.73846057587965	1.0646582241258	1.88726402103735	6330409D20Rik	2	32622632	32631028	-	1431	protein_coding	RIKEN cDNA 6330409D20 gene [Source:MGI Symbol;Acc:MGI:1917980]	-
ENSMUSG00000009555	37.589856594297245	44.46160457149272	39.405038918502	42.6969337231365	34.8568171482167	33.4006365873338	51.7031637597361	44.4566332093913	39.1206828837398	42.5659384331037	Cdk9	2	32595796	32603088	-	4611	protein_coding	cyclin-dependent kinase 9 (CDC2-related kinase) [Source:MGI Symbol;Acc:MGI:1328368]	-
ENSMUSG00000009563	10.712974462145459	11.780397664025385	13.1876098290659	9.51099766794881	11.5639871819342	8.58930316963292	10.4273081835647	12.9525458672952	9.64067220700774	14.1010643982339	Tor2a	2	32647246	32652256	+	3050	protein_coding	torsin family 2, member A [Source:MGI Symbol;Acc:MGI:1353596]	-
ENSMUSG00000009566	9.747096337807324	8.682715718562346	8.61241683754291	11.9897036056092	6.75205671908759	11.6342081889896	8.30103018255441	8.49311608401037	9.53706387838814	8.39965272929646	Fpgs	2	32572621	32594157	-	3802	protein_coding	folylpolyglutamyl synthetase [Source:MGI Symbol;Acc:MGI:95576]	-
ENSMUSG00000009569	5.74957596730358	6.662724288929053	5.52288563725897	5.82234563689257	5.32620599125674	6.32686660380604	8.33548344721216	6.59153474336769	6.65448102431182	5.06939794082454	Mrtfb	16	13074345	13235393	+	8990	protein_coding	myocardin related transcription factor B [Source:MGI Symbol;Acc:MGI:3050795]	-
ENSMUSG00000009575	11.81390013854606	11.169996201413458	13.6099172445031	9.98871424273954	11.8480344415551	11.8089346253865	8.97662419848813	10.8503567247181	11.9883636953411	12.8646401871065	Cbx5	15	103099971	103148243	-	9006	protein_coding	chromobox 5 [Source:MGI Symbol;Acc:MGI:109372]	-
ENSMUSG00000009580	0.0	0.0	0.0	0.0	0.0	0.0	0.0	0.0	0.0	0.0	Odam	5	88032888	88042033	+	1376	protein_coding	odontogenic, ameloblast asssociated [Source:MGI Symbol;Acc:MGI:1916842]	-
ENSMUSG00000009585	20.24997217116225	18.46897635464435	12.400002978579	14.6001332887488	39.4145108295887	14.5852415877325	19.6789930236045	20.4881753085216	17.4258447230122	16.2828923634391	Apobec3	15	79775860	79800107	+	9454	protein_coding	apolipoprotein B mRNA editing enzyme, catalytic polypeptide 3 [Source:MGI Symbol;Acc:MGI:1933111]	-
ENSMUSG00000009588	0.285783983766418	0.0	0.0	0.186574111700822	0.95656182336485	0.0	0.0	0.0	0.0	0.0	St6galnac1	11	116655851	116666333	-	2392	protein_coding	ST6 (alpha-N-acetyl-neuraminyl-2,3-beta-galactosyl-1,3)-N-acetylgalactosaminide alpha-2,6-sialyltransferase 1 [Source:MGI Symbol;Acc:MGI:1341826]	-
ENSMUSG00000009596	0.057063058998185326	0.03604650420201225	0.041377256082185	0.141993406041479	0.0	0.0448815738690773	0.144186016808049	0.0	0.0	0.0	Taf7l	X	133360867	133377239	-	2245	protein_coding	TATA-box binding protein associated factor 7 like [Source:MGI Symbol;Acc:MGI:1921719]	-
ENSMUSG00000009614	1.047604624669203	1.0376390956302828	1.00895148276249	0.434266652166252	1.73627017839898	1.01093018534909	1.20671512456092	1.00755183817826	1.21538027389619	0.720909145885761	Sardh	2	27078405	27138349	-	5432	protein_coding	sarcosine dehydrogenase [Source:MGI Symbol;Acc:MGI:2183102]	-
ENSMUSG00000009621	10.375229214368543	9.778777410582547	10.3840158418196	8.0396810239491	13.5987216207555	9.47849837094997	7.50145215320098	10.3466838088575	9.77494816978391	11.4920255104878	Vav2	2	27152116	27317045	-	6915	protein_coding	vav 2 oncogene [Source:MGI Symbol;Acc:MGI:102718]	-
ENSMUSG00000009628	0.3799115836892332	0.5494004918878928	0.675788380099291	0.304794409517844	0.266798167179079	0.272265377960719	0.260720895857311	0.734272845437324	0.332509294254879	0.870098932002057	Tex15	8	34006766	34075610	+	9622	protein_coding	testis expressed gene 15 [Source:MGI Symbol;Acc:MGI:1934816]	-
ENSMUSG00000009630	82.63019868630496	84.45573136798455	98.7411600822908	105.115524312577	54.7814883379558	71.8826220123963	109.184591308531	65.7751588467079	91.5774939573391	71.2856813593602	Ppp2cb	8	34089653	34109469	+	1469	protein_coding	protein phosphatase 2 (formerly 2A), catalytic subunit, beta isoform [Source:MGI Symbol;Acc:MGI:1321161]	-
ENSMUSG00000009633	63.19911968885573	32.65877763216885	66.9760485189775	60.1683608667931	90.0219739993743	35.630095370278	26.0147331129563	27.0195095469949	49.3848623482299	28.2160055204943	G0s2	1	192954469	192955525	-	871	protein_coding	G0/G1 switch gene 2 [Source:MGI Symbol;Acc:MGI:1316737]	-
ENSMUSG00000009640	12.371293182723047	13.44790889055835	13.5320580134029	9.91637561387549	11.2630649631	14.7736741405138	12.0649810166436	14.2506942221795	15.2583779416973	12.217582381713	Dmap1	4	117531878	117539470	-	2636	protein_coding	DNA methyltransferase 1-associated protein 1 [Source:MGI Symbol;Acc:MGI:1913483]	-
ENSMUSG00000009646	0.2159361218222865	0.22688820315808722	0.432238299048037	0.431506188241109	0.0	0.0	0.342319805133323	0.336749520688159	0.0	0.228483486810867	Pla2g12b	10	59239482	59257798	+	1182	protein_coding	phospholipase A2, group XIIB [Source:MGI Symbol;Acc:MGI:1917086]	-
ENSMUSG00000009647	7.393713139962697	7.641728325358122	7.65394228019389	8.18079368342492	4.23220818094026	9.50790841529172	8.49379535865064	7.35274080503423	7.49755161848038	7.22282551926724	Mcu	10	59282806	59452514	-	6936	protein_coding	mitochondrial calcium uniporter [Source:MGI Symbol;Acc:MGI:3026965]	-
ENSMUSG00000009654	0.3343470962863513	0.15433301863391333	0.483118051870634	0.343014917392166	0.24020322792687	0.271052187955735	0.435389536945037	0.0	0.109291672792254	0.0726508647983622	Oit3	10	59258780	59277600	-	2788	protein_coding	oncoprotein induced transcript 3 [Source:MGI Symbol;Acc:MGI:1201782]	-
ENSMUSG00000009670	0.7598451815843317	0.9391913555125703	0.756156795580273	0.862030056931173	0.461980270046988	0.959213603778893	1.29514771306402	0.74137860121702	0.546518679453981	1.17372042831526	Tex11	X	99882254	100103273	-	3624	protein_coding	testis expressed gene 11 [Source:MGI Symbol;Acc:MGI:1933237]	-
ENSMUSG00000009681	11.73346541476963	14.503679960646124	13.9944639045489	11.2627935399056	9.69523492279882	11.9813692918252	14.6515551297041	13.6307703984471	15.9091991512873	13.823195163146	Bcr	10	74896424	75020753	+	8191	protein_coding	BCR activator of RhoGEF and GTPase [Source:MGI Symbol;Acc:MGI:88141]	-
ENSMUSG00000009687	23.966613319246502	26.52859834007335	26.8238772076345	25.4442225119322	26.4125758056788	17.1857777517405	24.4008692852973	26.6458480618706	30.9890211521632	24.0786548609623	Fxyd5	7	30732147	30741906	-	4192	protein_coding	FXYD domain-containing ion transport regulator 5 [Source:MGI Symbol;Acc:MGI:1201785]	-
ENSMUSG00000009731	0.536883100198264	0.5376365640393652	0.360182479296834	0.27735311219791	0.633333269775027	0.876663539523285	0.979603125353722	0.291733874055597	0.432246808792516	0.446962447955626	Kcnd1	X	7688528	7704519	+	5287	protein_coding	potassium voltage-gated channel, Shal-related family, member 1 [Source:MGI Symbol;Acc:MGI:96671]	-
ENSMUSG00000009733	1.9973217861351504	1.7185829120570832	1.59562615363686	0.948853369405292	2.33943187624042	3.10537574525803	0.973541732302023	1.99932237440939	1.22189436616834	2.67957317534858	Tfcp2	15	100395893	100449889	-	8063	protein_coding	transcription factor CP2 [Source:MGI Symbol;Acc:MGI:98509]	CP2
ENSMUSG00000009734	0.0	0.0	0.0	0.0	0.0	0.0	0.0	0.0	0.0	0.0	Pou6f2	13	18295683	18572271	-	6985	protein_coding	POU domain, class 6, transcription factor 2 [Source:MGI Symbol;Acc:MGI:2443631]	Pou
ENSMUSG00000009739	6.54083267628755	7.34802993630465	6.82419561393726	4.55065469838271	9.15530679935398	5.63317359347625	5.74121890246427	10.2172998100088	6.29230016799243	7.1413008647531	Pou6f1	15	100473199	100497865	-	6949	protein_coding	POU domain, class 6, transcription factor 1 [Source:MGI Symbol;Acc:MGI:102935]	Pou
ENSMUSG00000009741	37.99759657719255	39.4275886997049	34.7588087092747	41.0782416424621	32.5199925321182	43.6333434249152	37.7488433656665	41.6801861680633	42.6706824829368	35.610642782153	Ubp1	9	113760002	113806270	+	4757	protein_coding	upstream binding protein 1 [Source:MGI Symbol;Acc:MGI:104889]	CP2
ENSMUSG00000009772	11.705400515641092	11.348654006493307	13.1280955885449	11.5149407738106	12.5139141353197	9.66465156488916	13.0263514336861	11.3598198482397	8.90018967826023	12.1082550657872	Nuak2	1	132243864	132261226	+	3920	protein_coding	NUAK family, SNF1-like kinase, 2 [Source:MGI Symbol;Acc:MGI:1921387]	-
ENSMUSG00000009828	6.657900761862073	6.760385132069192	7.54485037752664	5.91963659011693	5.25432402243306	7.91279205737166	5.62482175882919	7.57287546942545	6.42073719652001	7.42310610350212	Cilk1	9	78016474	78079389	+	11524	protein_coding	ciliogenesis associated kinase 1 [Source:MGI Symbol;Acc:MGI:1934157]	-
ENSMUSG00000009863	36.1442770877082	28.701842139330026	30.2863403886954	59.6261957662503	30.4085771676842	24.2559950282029	30.830064693743	24.5329320306252	34.4760964189447	24.9682754140072	Sdhb	4	140688514	140706504	+	2239	protein_coding	succinate dehydrogenase complex, subunit B, iron sulfur (Ip) [Source:MGI Symbol;Acc:MGI:1914930]	-
ENSMUSG00000009876	65.0309228618579	77.71786996305137	100.200696597499	62.2987059273101	47.3086557148219	50.3156332078006	73.2222063180179	70.9068209499006	98.7971756939054	67.9452768903816	Cox4i2	2	152596093	152606957	+	788	protein_coding	cytochrome c oxidase subunit 4I2 [Source:MGI Symbol;Acc:MGI:2135755]	-
ENSMUSG00000009894	4.747602527183576	3.97375577541939	3.171150720995	5.36302292218601	6.2943635495591	4.16187291599419	3.72417089245159	5.04867050636391	3.50566129921408	3.61652040364798	Snap47	11	59297960	59342012	-	2651	protein_coding	synaptosomal-associated protein, 47 [Source:MGI Symbol;Acc:MGI:1915076]	-
ENSMUSG00000009900	1.0354144791393987	1.202206373111952	1.49717179491144	0.646555994477895	1.03084681191796	0.9670833152503	0.17585889590768	2.57693881219834	0.662162659351259	1.39386512499053	Wnt3a	11	59138859	59181578	-	2761	protein_coding	wingless-type MMTV integration site family, member 3A [Source:MGI Symbol;Acc:MGI:98956]	-
ENSMUSG00000009905	7.746798678416669	7.078267941215447	8.64270166289617	8.62379444243421	6.02802879919909	7.6926698091372	6.92332246810627	6.97433595194225	7.76068806027334	6.65472528453993	Kdsr	1	106648189	106687457	-	8147	protein_coding	3-ketodihydrosphingosine reductase [Source:MGI Symbol;Acc:MGI:1918000]	-
ENSMUSG00000009907	11.349710021434426	11.902106459989376	11.4589327327456	12.5147455046004	10.5911505997342	10.8340112486575	14.3946381429188	11.2416103608682	11.7593503440349	10.2128269921356	Vps4b	1	106691801	106724458	-	8905	protein_coding	vacuolar protein sorting 4B [Source:MGI Symbol;Acc:MGI:1100499]	-
ENSMUSG00000009927	121.47443422234224	106.5241055659708	112.568047576586	119.288971735065	156.202138831091	97.8385787466269	134.663497531881	92.5759909327943	98.0959708352219	100.760962963986	Rps25	9	44318436	44321724	+	2691	protein_coding	ribosomal protein S25 [Source:MGI Symbol;Acc:MGI:1922867]	-
ENSMUSG00000009941	0.0451977608956022	0.022709987714750753	0.0	0.0	0.0434635643470998	0.137327479235309	0.0315126175753573	0.0	0.0593273332836457	0.0	Nxf2	X	133845275	133865503	-	2568	protein_coding	nuclear RNA export factor 2 [Source:MGI Symbol;Acc:MGI:1933192]	-
ENSMUSG00000009995	15.545366538235227	15.7513594499686	14.8412364836244	11.7193267640282	19.6636165948859	15.9572863104024	8.7351283966269	20.1003962013779	13.9173695036311	20.2525436982385	Tafazzin	X	73325518	73333757	+	5364	protein_coding	tafazzin, phospholipid-lysophospholipid transacylase [Source:MGI Symbol;Acc:MGI:109626]	-
ENSMUSG00000010021	4.627722347898635	5.116138466319515	3.10553191421159	4.0434611953434	2.72999904319409	8.63189723884546	5.51033906971101	7.6197650117217	2.37192661879354	4.96252316505181	Kif19a	11	114656214	114681565	+	4068	protein_coding	kinesin family member 19A [Source:MGI Symbol;Acc:MGI:2447024]	-
ENSMUSG00000010025	15.903411180672524	15.873521917750125	17.779904140825	16.8719956322961	14.1231290329282	14.8386159166408	10.9454610196607	15.9296636919976	15.8796644669758	20.7392984923664	Aldh3a2	11	61114243	61158290	-	5619	protein_coding	aldehyde dehydrogenase family 3, subfamily A2 [Source:MGI Symbol;Acc:MGI:1353452]	-
ENSMUSG00000010044	3.049818857788945	4.818318749753457	2.37792894541829	2.27589618964745	1.91354007204432	5.63191022404572	3.5729890942934	8.22624193139962	1.9559906894531	5.51805328386771	Zmynd10	9	107424497	107428518	+	2129	protein_coding	zinc finger, MYND domain containing 10 [Source:MGI Symbol;Acc:MGI:2387863]	-
ENSMUSG00000010045	14.79252971752085	11.75473300926257	14.8821863611822	15.2268188695601	14.7784835265241	14.282630112817	11.6185900679389	7.23416709045328	13.6103500487652	14.5558248298929	Tmem115	9	107411144	107415872	+	2194	protein_coding	transmembrane protein 115 [Source:MGI Symbol;Acc:MGI:1930765]	-
ENSMUSG00000010047	13.596418519888037	13.472918011551698	18.3922091763552	11.442219323948	15.6931316707173	8.85811390853165	6.31569125323839	19.6420176696563	13.6637712722895	14.2701918510226	Hyal2	9	107445144	107449978	+	3293	protein_coding	hyaluronoglucosaminidase 2 [Source:MGI Symbol;Acc:MGI:1196334]	-
ENSMUSG00000010048	9.683532459318435	9.186493091195757	7.90832025353108	10.1302091285512	8.10548500800226	12.5901154471892	7.70270189052443	9.41509901371107	9.89877793229866	9.72939352824887	Ifrd2	9	107464841	107470584	+	2637	protein_coding	interferon-related developmental regulator 2 [Source:MGI Symbol;Acc:MGI:1316708]	-
ENSMUSG00000010051	1.6567610261312993	1.4865703361284752	2.11509315112191	0.911509696288507	1.7730648648666	1.82737639224818	0.385660374583881	2.25259751855084	1.89583580037143	1.41218765100775	Hyal1	9	107454126	107458909	+	3777	protein_coding	hyaluronoglucosaminidase 1 [Source:MGI Symbol;Acc:MGI:96298]	-
ENSMUSG00000010054	18.927138382018022	18.26151900581055	19.228891761745	16.3941529661033	18.0709082393999	22.0146005608239	15.368835997458	19.567411014306	16.9280657636002	21.181763247878	Tusc2	9	107440454	107443311	+	1785	protein_coding	tumor suppressor 2, mitochondrial calcium regulator [Source:MGI Symbol;Acc:MGI:1931086]	-
ENSMUSG00000010057	10.775898146985664	8.8688963140764	10.5443657566714	8.99474970928226	12.752766838535	10.811710283454	6.99495575580331	8.9474498205497	7.29092549281739	12.2422541871352	Nprl2	9	107419425	107422905	+	2013	protein_coding	NPR2 like, GATOR1 complex subunit [Source:MGI Symbol;Acc:MGI:1914482]	-
ENSMUSG00000010064	4.592930231496509	0.2829722703421982	0.0	18.3399942536599	0.0317266723261377	0.0	0.0766765225824499	0.0	0.991239780358627	0.0639727784277158	Slc38a3	9	107527833	107546729	-	5277	protein_coding	solute carrier family 38, member 3 [Source:MGI Symbol;Acc:MGI:1923507]	-
ENSMUSG00000010066	0.026712407289633124	0.04882391325996983	0.0350667949809382	0.0	0.0210672769428751	0.0507155572347192	0.0610980762049963	0.0	0.134197576834883	0.0	Cacna2d2	9	107276811	107406542	+	7947	protein_coding	calcium channel, voltage-dependent, alpha 2/delta subunit 2 [Source:MGI Symbol;Acc:MGI:1929813]	-
ENSMUSG00000010067	4.586704068342042	4.758836132411247	5.49882142120768	5.46471765536776	3.95281226370811	3.43046493308462	5.46880047283823	4.65626068432447	5.49112278661866	3.41916058586363	Rassf1	9	107428754	107439466	+	5845	protein_coding	Ras association (RalGDS/AF-6) domain family member 1 [Source:MGI Symbol;Acc:MGI:1928386]	-
ENSMUSG00000010080	35.55949460262255	44.28344204829957	39.6623687347366	35.7416989507702	21.310205904466	45.5237048205174	52.5899174601149	39.4049724506213	40.2327719869584	44.9061062955037	Epn3	11	94380425	94390800	-	4067	protein_coding	epsin 3 [Source:MGI Symbol;Acc:MGI:1919139]	-
ENSMUSG00000010086	0.03556411969263075	0.03986469936566722	0.0	0.0	0.142256478770523	0.0	0.0	0.0	0.0906167170623515	0.0688420804003174	Rnf112	11	61339268	61344957	-	3923	protein_coding	ring finger protein 112 [Source:MGI Symbol;Acc:MGI:106611]	-
ENSMUSG00000010095	124.09434191247757	151.914756280438	156.987115214075	157.571961712866	75.7485314870583	106.069759235911	186.110072567988	145.810013735304	150.424260209901	125.314678608559	Slc3a2	19	8684246	8700733	-	3529	protein_coding	solute carrier family 3 (activators of dibasic and neutral amino acid transport), member 2 [Source:MGI Symbol;Acc:MGI:96955]	-
ENSMUSG00000010097	55.21190154816982	61.67451462269685	53.0346460602298	50.1025032230898	61.3791140119587	56.331342897401	57.2155812179603	64.8711020977256	56.1184307988699	68.4929443762316	Nxf1	19	8734437	8748286	+	4427	protein_coding	nuclear RNA export factor 1 [Source:MGI Symbol;Acc:MGI:1858330]	-
ENSMUSG00000010110	7.855159584755944	7.414056700240053	7.90892980075377	6.21304274293132	9.6567239505483	7.64194184479039	5.75443836063064	7.57286357551673	7.70331918271271	8.62560568210013	Stx5a	19	8718777	8733433	+	5808	protein_coding	syntaxin 5A [Source:MGI Symbol;Acc:MGI:1928483]	-
ENSMUSG00000010122	0.7209033647578225	0.888243788986988	0.617815148640665	0.848056981693194	0.643358394397094	0.774382934300337	0.310971689369119	0.632413210851921	1.77136721262621	0.838223043100702	Slc47a1	11	61234227	61269171	-	3383	protein_coding	solute carrier family 47, member 1 [Source:MGI Symbol;Acc:MGI:1914723]	-
ENSMUSG00000010136	10.975895055250083	11.544540739692192	6.88241080925129	12.2758150229276	4.85280144536314	19.8925529434583	14.3610296244042	13.9949007214651	5.00181534984816	12.8204172630513	Pifo	3	105904273	105921962	-	1127	protein_coding	primary cilia formation [Source:MGI Symbol;Acc:MGI:1923670]	-
ENSMUSG00000010142	8.733822146280843	3.308059836887785	3.07892889669376	3.70930235775139	26.3883912163849	1.75866611429333	2.99614323096592	5.80705906087257	2.3816284343006	2.04740862141205	Tnfrsf13b	11	61017581	61040198	+	2836	protein_coding	tumor necrosis factor receptor superfamily, member 13b [Source:MGI Symbol;Acc:MGI:1889411]	-
ENSMUSG00000010154	2.370012981014445	2.8621978655845224	2.51659438785114	2.41303933653357	1.17839939480033	3.37201880487274	3.12735736555825	3.54824651833463	1.84118006114058	2.93200751730463	Spire2	8	124059452	124096254	+	2510	protein_coding	spire type actin nucleation factor 2 [Source:MGI Symbol;Acc:MGI:2446256]	-
ENSMUSG00000010175	0.1655993373535603	0.15919765653881712	0.210363153538212	0.0911871837606062	0.252762125342514	0.108084886772909	0.0868080592850606	0.326163384087265	0.175535366082625	0.0482838167003179	Prox1	1	189850232	189902911	-	8390	protein_coding	prospero homeobox 1 [Source:MGI Symbol;Acc:MGI:97772]	HPD
[truncated: 55,444 more rows]
